# Supplementary material for: Transcriptional profiling of two muscadine grape cultivars “Carlos” and “Noble” to reveal new genes, gene regulatory networks, and pathways that involved in grape berry ripening
Source: Front Plant Sci. 2022 Aug 11;13:949383. doi: 10.3389/fpls.2022.949383 (PMC9435441; doi:10.3389/fpls.2022.949383)
Supplement: SUPPLEMENTARY TABLE 1 — E-L 32-specific, E-L 35-specific, and E-L 38-specific genes list and GO-term enrichment analysis in ‘Carlos’. [file Table_1.XLSX]

## Sheet: S5-7-specific genes
		S5/S6, S6/S7, S7/S5 all	1209
			VIT_02s0025g00650			S5/S6	438	VIT_19s0014g03500			244	S6/S7	VIT_11s0016g02420			S5/S7-CARLOS	1097	VIT_01s0127g00360
			VIT_14s0030g00430					VIT_12s0035g01410					VIT_01s0010g01680					VIT_02s0241g00080
			VIT_10s0003g01010					VIT_06s0004g07920					VIT_07s0191g00050					VIT_02s0025g01400
			VIT_13s0156g00590					VIT_06s0004g05700					VIT_14s0066g01070					VIT_17s0000g01870
			VIT_08s0007g07920					VIT_13s0101g00210					VIT_19s0014g05050					VIT_08s0056g00300
			VIT_03s0063g00210					VIT_03s0017g01490					VIT_18s0001g01770					VIT_07s0005g00210
			VIT_08s0007g07670					VIT_08s0040g02220					VIT_03s0063g02610					VIT_04s0044g00150
			VIT_07s0005g02660					VIT_04s0008g04290					VIT_05s0020g04210					VIT_08s0007g05650
			VIT_13s0156g00030					VIT_17s0000g07580					VIT_14s0068g02120					VIT_14s0108g00580
			VIT_06s0004g03980					VIT_14s0171g00080					VIT_17s0000g02150					VIT_14s0066g02180
			VIT_10s0071g00320					VIT_16s0050g00160					VIT_09s0070g00220					VIT_12s0059g01820
			VIT_12s0057g00560					VIT_12s0028g03600					VIT_18s0001g06040					VIT_19s0014g00790
			VIT_10s0003g04080					VIT_02s0012g00310					VIT_14s0006g02190					VIT_04s0008g05130
			VIT_07s0031g03220					VIT_04s0044g00910					VIT_18s0041g01870					VIT_11s0016g01970
			VIT_07s0005g03960					VIT_01s0011g04510					VIT_02s0025g00810					VIT_05s0049g00400
			VIT_08s0007g01490					VIT_18s0001g13510					VIT_07s0031g00700					VIT_03s0063g00580
			VIT_19s0014g03160					VIT_03s0063g02030					VIT_10s0003g00130					VIT_12s0134g00200
			VIT_14s0060g01830					VIT_09s0002g02460					VIT_18s0041g00480					VIT_19s0014g05150
			VIT_01s0011g00590					VIT_12s0034g01430					VIT_01s0011g04480					VIT_04s0008g01360
			VIT_06s0009g03350					VIT_08s0007g06710					VIT_01s0026g00200					VIT_13s0067g00960
			VIT_07s0104g01340					VIT_13s0175g00150					VIT_06s0080g00810					VIT_15s0048g02550
			VIT_18s0001g00840					VIT_13s0019g04170					VIT_04s0023g00830					VIT_05s0020g02720
			VIT_06s0004g01710					VIT_14s0066g01580					VIT_11s0016g01420					VIT_04s0043g00740
			VIT_01s0026g00710					VIT_13s0074g00240					VIT_16s0148g00220					VIT_05s0062g00630
			VIT_06s0004g07790					VIT_03s0038g00410					VIT_05s0020g00690					VIT_05s0077g00910
			VIT_18s0001g11170					VIT_18s0001g01070					VIT_04s0023g02700					VIT_03s0180g00260
			VIT_13s0064g01210					VIT_09s0002g06680					VIT_09s0002g03740					VIT_18s0001g11910
			VIT_12s0059g01190					VIT_15s0046g01140					VIT_16s0100g00360					VIT_10s0597g00020
			VIT_08s0007g08680					VIT_18s0001g07440					VIT_08s0007g07890					VIT_14s0219g00140
			VIT_14s0066g01950					VIT_08s0007g05000					VIT_06s0004g04410					VIT_03s0038g01480
			VIT_01s0011g03000					VIT_08s0040g00730					VIT_01s0011g00830					VIT_13s0019g03980
			VIT_14s0108g00020					VIT_19s0014g00510					VIT_06s0061g00520					VIT_13s0019g01650
			VIT_01s0137g00550					VIT_10s0003g03750					VIT_02s0025g01630					VIT_08s0007g05080
			VIT_06s0009g03670					VIT_04s0008g07340					VIT_19s0177g00280					VIT_12s0059g01100
			VIT_14s0108g00270					VIT_13s0019g05150					VIT_08s0105g00380					VIT_08s0040g01460
			VIT_06s0004g05650					VIT_11s0118g00820					VIT_14s0083g00520					VIT_05s0077g01760
			VIT_02s0012g01140					VIT_19s0014g03820					VIT_05s0094g01160					VIT_18s0041g00100
			VIT_07s0005g00730					VIT_16s0050g02240					VIT_07s0005g02700					VIT_14s0066g00550
			VIT_13s0019g03550					VIT_16s0022g02060					VIT_06s0009g02550					VIT_16s0039g01360
			VIT_01s0137g00210					VIT_19s0090g00240					VIT_12s0034g02510					VIT_13s0067g03260
			VIT_14s0108g01060					VIT_15s0048g00780					VIT_07s0005g05680					VIT_09s0002g00360
			VIT_02s0025g04170					VIT_06s0004g07830					VIT_19s0014g01350					VIT_05s0029g01130
			VIT_03s0017g00710					VIT_02s0025g01570					VIT_08s0058g01090					VIT_14s0060g01660
			VIT_01s0011g02750					VIT_11s0016g00490					VIT_14s0081g00330					VIT_10s0042g01200
			VIT_01s0011g06080					VIT_14s0030g02210					VIT_12s0057g01100					VIT_13s0064g00010
			VIT_13s0073g00150					VIT_10s0003g05320					VIT_16s0050g01020					VIT_07s0129g00330
			VIT_05s0020g03030					VIT_04s0008g00560					VIT_13s0067g01840					VIT_03s0167g00220
			VIT_08s0040g00130					VIT_14s0060g00260					VIT_08s0007g06640					VIT_08s0007g05550
			VIT_03s0038g02090					VIT_13s0067g03390					VIT_17s0000g01990					VIT_03s0091g00700
			VIT_18s0001g14310					VIT_01s0026g01400					VIT_14s0030g01240					VIT_12s0059g01600
			VIT_18s0001g15230					VIT_03s0038g03240					VIT_19s0135g00070					VIT_13s0106g00700
			VIT_16s0050g01420					VIT_09s0018g01700					VIT_16s0050g02250					VIT_19s0014g03640
			VIT_04s0044g01010					VIT_11s0052g00120					VIT_09s0002g00370					VIT_13s0019g04890
			VIT_05s0049g01020					VIT_14s0066g01410					VIT_15s0048g00930					VIT_11s0118g00490
			VIT_03s0063g00860					VIT_15s0024g00090					VIT_15s0021g02240					VIT_14s0108g01380
			VIT_02s0025g02170					VIT_09s0002g01650					VIT_04s0008g04240					VIT_16s0050g02670
			VIT_12s0035g01340					VIT_12s0035g01420					VIT_06s0080g00280					VIT_07s0005g01480
			VIT_18s0001g01200					VIT_12s0055g01000					VIT_17s0000g09820					VIT_18s0117g00250
			VIT_07s0031g02990					VIT_04s0008g01330					VIT_11s0052g00840					VIT_17s0000g01360
			VIT_01s0150g00020					VIT_17s0000g00250					VIT_17s0000g06970					VIT_02s0033g01020
			VIT_14s0060g00570					VIT_13s0047g00030					VIT_03s0038g04160					VIT_11s0037g00810
			VIT_15s0046g00230					VIT_14s0030g01900					VIT_05s0020g02180					VIT_01s0011g05370
			VIT_05s0077g01190					VIT_08s0007g04670					VIT_01s0010g02100					VIT_18s0072g01160
			VIT_19s0015g00590					VIT_18s0001g12090					VIT_03s0038g03040					VIT_19s0014g00260
			VIT_08s0040g01420					VIT_13s0019g01260					VIT_19s0014g03380					VIT_05s0020g04610
			VIT_14s0108g00520					VIT_09s0002g04010					VIT_16s0013g02020					VIT_03s0017g00610
			VIT_08s0056g00290					VIT_12s0059g00540					VIT_17s0000g06760					VIT_15s0046g03520
			VIT_08s0007g04020					VIT_19s0014g05110					VIT_15s0046g03110					VIT_17s0000g08510
			VIT_12s0034g01140					VIT_18s0041g00700					VIT_08s0040g01020					VIT_12s0057g01330
			VIT_15s0048g01590					VIT_19s0015g00550					VIT_02s0154g00410					VIT_02s0012g00460
			VIT_19s0015g02500					VIT_12s0034g01230					VIT_03s0038g02860					VIT_07s0191g00090
			VIT_17s0000g04490					VIT_11s0037g00220					VIT_04s0008g01230					VIT_01s0150g00520
			VIT_11s0016g00680					VIT_14s0060g02250					VIT_04s0008g06050					VIT_02s0154g00520
			VIT_07s0005g05180					VIT_15s0048g01920					VIT_10s0071g00300					VIT_14s0128g00610
			VIT_14s0108g00630					VIT_07s0104g00080					VIT_04s0008g05990					VIT_17s0000g04660
			VIT_16s0050g00370					VIT_04s0210g00040					VIT_12s0028g01230					VIT_04s0008g04210
			VIT_06s0004g07310					VIT_02s0012g00530					VIT_07s0005g05660					VIT_07s0031g00460
			VIT_18s0001g11710					VIT_03s0038g00250					VIT_08s0056g01470					VIT_17s0000g07540
			VIT_19s0015g01430					VIT_03s0038g03660					VIT_08s0058g01040					VIT_12s0059g02270
			VIT_01s0010g01670					VIT_07s0104g00650					VIT_06s0004g00690					VIT_12s0035g00890
			VIT_11s0016g04750					VIT_15s0046g01870					VIT_01s0011g04290					VIT_17s0000g00530
			VIT_11s0016g04220					VIT_18s0001g10120					VIT_14s0060g01680					VIT_03s0132g00040
			VIT_11s0016g04540					VIT_06s0004g03640					VIT_14s0068g00400					VIT_09s0002g02890
			VIT_07s0031g02400					VIT_12s0057g00940					VIT_01s0011g02460					VIT_09s0002g01890
			VIT_09s0002g00550					VIT_04s0023g01920					VIT_04s0069g00720					VIT_16s0050g01170
			VIT_06s0004g00960					VIT_12s0059g01340					VIT_05s0020g04160					VIT_02s0025g04530
			VIT_14s0030g00200					VIT_01s0026g02200					VIT_03s0063g00910					VIT_08s0007g08760
			VIT_18s0001g10580					VIT_13s0019g05100					VIT_16s0013g00350					VIT_14s0108g00540
			VIT_14s0006g01790					VIT_15s0048g02720					VIT_03s0180g00010					VIT_11s0016g04600
			VIT_18s0001g14450					VIT_10s0071g01160					VIT_13s0019g02380					VIT_19s0014g02520
			VIT_11s0149g00280					VIT_01s0011g04400					VIT_14s0006g02900					VIT_07s0005g00670
			VIT_18s0001g14690					VIT_01s0010g00990					VIT_10s0071g00770					VIT_05s0062g01220
			VIT_17s0000g02600					VIT_06s0004g04510					VIT_04s0043g00840					VIT_01s0026g00280
			VIT_01s0011g04310					VIT_12s0028g01640					VIT_12s0034g00040					VIT_13s0084g00630
			VIT_17s0000g05840					VIT_12s0028g02180					VIT_03s0063g01460					VIT_16s0098g01390
			VIT_02s0012g00170					VIT_02s0025g01680					VIT_11s0052g00210					VIT_16s0098g00770
			VIT_12s0142g00240					VIT_11s0118g00390					VIT_09s0070g00480					VIT_11s0016g04060
			VIT_06s0009g01540					VIT_14s0060g01490					VIT_10s0003g01110					VIT_14s0128g00720
			VIT_02s0154g00220					VIT_15s0046g00100					VIT_03s0038g01580					VIT_01s0011g02330
			VIT_16s0100g01120					VIT_12s0059g02430					VIT_19s0014g04280					VIT_17s0000g04380
			VIT_11s0103g00050					VIT_01s0146g00400					VIT_18s0041g01840					VIT_11s0065g01170
			VIT_01s0026g00580					VIT_04s0008g05500					VIT_18s0001g11680					VIT_05s0020g01810
			VIT_14s0068g00940					VIT_01s0011g05810					VIT_10s0003g04970					VIT_18s0001g01830
			VIT_07s0104g00120					VIT_08s0040g02830					VIT_14s0081g00110					VIT_04s0023g02800
			VIT_15s0021g00050					VIT_01s0011g00410					VIT_08s0007g00320					VIT_08s0040g03280
			VIT_01s0010g00960					VIT_07s0005g06200					VIT_17s0000g02570					VIT_02s0154g00040
			VIT_08s0040g00060					VIT_08s0007g02770					VIT_10s0003g02060					VIT_03s0038g03260
			VIT_04s0008g00240					VIT_09s0018g02090					VIT_10s0116g01810					VIT_08s0007g06200
			VIT_06s0004g04860					VIT_19s0014g03790					VIT_17s0000g04990					VIT_09s0002g08030
			VIT_13s0019g01490					VIT_17s0000g04770					VIT_03s0017g02110					VIT_07s0197g00040
			VIT_07s0005g01950					VIT_07s0129g00280					VIT_12s0028g01240					VIT_07s0031g02060
			VIT_05s0049g01320					VIT_07s0151g00830					VIT_02s0236g00130					VIT_08s0040g00220
			VIT_01s0011g02320					VIT_13s0073g00690					VIT_18s0001g06030					VIT_06s0004g02290
			VIT_13s0074g00090					VIT_18s0072g00980					VIT_18s0001g14270					VIT_11s0016g01440
			VIT_13s0084g00850					VIT_06s0004g05050					VIT_08s0056g00900					VIT_08s0007g03380
			VIT_11s0016g01220					VIT_19s0014g04400					VIT_02s0025g02310					VIT_07s0005g01470
			VIT_01s0011g01300					VIT_14s0171g00160					VIT_04s0023g03760					VIT_14s0108g00360
			VIT_14s0108g00440					VIT_18s0041g01290					VIT_15s0046g02300					VIT_15s0048g02100
			VIT_01s0137g00650					VIT_02s0025g00820					VIT_16s0050g00930					VIT_01s0137g00540
			VIT_18s0001g09450					VIT_12s0057g01160					VIT_19s0014g00870					VIT_05s0094g00820
			VIT_08s0007g04180					VIT_06s0061g00080					VIT_06s0061g01440					VIT_14s0081g00600
			VIT_08s0007g04230					VIT_18s0001g00560					VIT_03s0091g00160					VIT_06s0004g07970
			VIT_15s0046g03500					VIT_16s0050g00780					VIT_01s0010g01380					VIT_05s0020g03890
			VIT_09s0002g00450					VIT_02s0025g03520					VIT_13s0064g01000					VIT_01s0011g04940
			VIT_15s0021g00040					VIT_18s0001g11640					VIT_02s0087g00180					VIT_10s0003g04880
			VIT_09s0002g00960					VIT_08s0040g01760					VIT_01s0011g01440					VIT_04s0008g05100
			VIT_14s0030g00330					VIT_06s0061g00230					VIT_04s0008g03100					VIT_10s0003g02780
			VIT_13s0064g01270					VIT_16s0022g00970					VIT_05s0051g00180					VIT_14s0066g02200
			VIT_11s0149g00300					VIT_08s0007g04890					VIT_14s0030g01950					VIT_02s0025g04620
			VIT_15s0021g02300					VIT_04s0008g02180					VIT_13s0019g00840					VIT_12s0057g00990
			VIT_14s0108g01310					VIT_03s0038g02930					VIT_01s0011g02880					VIT_07s0005g01150
			VIT_08s0007g01400					VIT_01s0011g06250					VIT_03s0038g03560					VIT_03s0063g02620
			VIT_09s0002g03550					VIT_08s0040g02960					VIT_08s0007g04600					VIT_05s0020g01100
			VIT_06s0009g01110					VIT_02s0241g00110					VIT_18s0041g01700					VIT_18s0041g00600
			VIT_17s0000g10000					VIT_12s0057g01200					VIT_09s0002g08540					VIT_17s0000g07510
			VIT_14s0066g02040					VIT_04s0023g02690					VIT_02s0012g02160					VIT_12s0057g00600
			VIT_18s0001g13970					VIT_10s0042g01180					VIT_11s0052g00200					VIT_13s0067g01670
			VIT_09s0054g00790					VIT_17s0000g09690					VIT_07s0141g00190					VIT_08s0058g01450
			VIT_18s0001g09010					VIT_14s0083g00670					VIT_05s0051g00410					VIT_17s0000g07790
			VIT_17s0000g06960					VIT_08s0007g03540					VIT_06s0061g00380					VIT_13s0084g00830
			VIT_09s0070g00210					VIT_08s0007g04760					VIT_18s0001g03390					VIT_07s0104g00810
			VIT_16s0039g01770					VIT_01s0026g01440					VIT_17s0000g05360					VIT_06s0080g01270
			VIT_09s0002g00140					VIT_16s0050g00190					VIT_14s0068g01830					VIT_04s0008g06040
			VIT_15s0048g00980					VIT_19s0014g02460					VIT_04s0079g00600					VIT_04s0023g03170
			VIT_06s0080g00920					VIT_10s0092g00650					VIT_16s0039g01070					VIT_08s0007g07810
			VIT_02s0025g03700					VIT_19s0085g00860					VIT_14s0108g01070					VIT_14s0060g00320
			VIT_14s0066g01280					VIT_17s0000g05380					VIT_15s0021g02510					VIT_17s0000g07030
			VIT_01s0011g05600					VIT_04s0023g01760					VIT_18s0001g13790					VIT_15s0046g01820
			VIT_09s0002g06820					VIT_08s0007g07540					VIT_10s0003g01830					VIT_07s0005g06730
			VIT_12s0035g01910					VIT_01s0011g02950					VIT_14s0108g01330					VIT_10s0042g01250
			VIT_14s0171g00320					VIT_19s0090g00670					VIT_07s0151g00610					VIT_04s0008g06730
			VIT_08s0058g01230					VIT_14s0081g00630					VIT_02s0025g01050					VIT_02s0154g00610
			VIT_08s0040g02360					VIT_06s0004g07120					VIT_13s0064g00920					VIT_03s0017g01470
			VIT_04s0008g03640					VIT_08s0040g03270					VIT_08s0040g02330					VIT_10s0003g05720
			VIT_07s0104g01260					VIT_05s0102g01200					VIT_03s0038g04760					VIT_09s0070g00490
			VIT_08s0007g01570					VIT_17s0000g02770					VIT_13s0067g02090					VIT_04s0044g00020
			VIT_01s0026g00570					VIT_07s0005g00280					VIT_13s0139g00320					VIT_01s0011g05030
			VIT_15s0048g01080					VIT_18s0075g00560					VIT_19s0014g01700					VIT_17s0000g08220
			VIT_03s0063g00120					VIT_08s0007g01380					VIT_05s0020g02000					VIT_14s0030g01970
			VIT_06s0080g00150					VIT_17s0000g04910					VIT_07s0031g02650					VIT_04s0023g02930
			VIT_03s0038g02880					VIT_16s0100g00410					VIT_14s0066g01450					VIT_18s0089g01170
			VIT_11s0016g03580					VIT_18s0001g09400					VIT_08s0007g08460					VIT_03s0038g02130
			VIT_04s0008g03950					VIT_19s0090g00360					VIT_13s0139g00340					VIT_12s0035g02270
			VIT_08s0007g04100					VIT_06s0004g05960					VIT_19s0138g00120					VIT_06s0080g01260
			VIT_17s0000g00330					VIT_13s0158g00370					VIT_14s0171g00240					VIT_03s0132g00340
			VIT_04s0044g01870					VIT_13s0019g00490					VIT_15s0048g00870					VIT_11s0037g01060
			VIT_03s0038g04700					VIT_04s0008g06790					VIT_18s0001g09510					VIT_10s0003g03720
			VIT_18s0001g06640					VIT_01s0011g05870					VIT_03s0038g00940					VIT_19s0138g00140
			VIT_07s0005g03060					VIT_03s0063g00940					VIT_11s0016g05070					VIT_01s0011g04130
			VIT_18s0001g09550					VIT_04s0008g06980					VIT_08s0007g06140					VIT_07s0205g00080
			VIT_10s0116g01230					VIT_03s0088g00300					VIT_16s0050g01070					VIT_04s0023g00300
			VIT_16s0098g01050					VIT_14s0006g01530					VIT_05s0049g01500					VIT_01s0026g02120
			VIT_01s0011g03180					VIT_06s0004g01840					VIT_13s0064g00290					VIT_02s0234g00100
			VIT_04s0023g01520					VIT_14s0128g00360					VIT_17s0000g06830					VIT_08s0007g04190
			VIT_15s0045g00370					VIT_17s0000g00460					VIT_18s0001g11760					VIT_03s0063g00350
			VIT_07s0129g00310					VIT_11s0016g01770					VIT_12s0059g00100					VIT_10s0116g01860
			VIT_02s0025g05170					VIT_07s0005g00850					VIT_14s0066g01390					VIT_04s0023g03860
			VIT_01s0026g02580					VIT_01s0026g00170					VIT_04s0008g03190					VIT_11s0037g00160
			VIT_06s0004g05770					VIT_11s0016g05420					VIT_19s0090g01650					VIT_18s0001g10560
			VIT_07s0005g04920					VIT_10s0003g03930					VIT_01s0011g06000					VIT_16s0039g01890
			VIT_04s0008g06630					VIT_14s0066g00480					VIT_01s0137g00630					VIT_08s0007g05540
			VIT_11s0078g00420					VIT_06s0080g01110					VIT_07s0005g01210					VIT_04s0008g06590
			VIT_08s0056g01120					VIT_02s0154g00160					VIT_18s0001g11130					VIT_01s0127g00700
			VIT_13s0067g01960					VIT_05s0029g01270					VIT_06s0061g00440					VIT_01s0011g02860
			VIT_14s0060g00990					VIT_17s0000g05210					VIT_10s0092g00480					VIT_13s0101g00220
			VIT_04s0008g03550					VIT_18s0164g00100					VIT_05s0020g04420					VIT_01s0026g00820
			VIT_07s0031g02950					VIT_14s0030g01700					VIT_18s0001g02860					VIT_08s0040g00690
			VIT_19s0015g01550					VIT_09s0002g01880					VIT_09s0002g01190					VIT_07s0005g04190
			VIT_19s0014g03330					VIT_15s0048g01870					VIT_18s0001g08970					VIT_08s0058g00670
			VIT_07s0031g00470					VIT_16s0100g00740					VIT_12s0055g00870					VIT_17s0000g02480
			VIT_14s0083g01130					VIT_09s0002g07090					VIT_02s0012g01260					VIT_06s0004g03990
			VIT_11s0016g02900					VIT_18s0001g12340					VIT_08s0007g02340					VIT_12s0055g00490
			VIT_04s0023g02570					VIT_01s0026g01640					VIT_18s0001g07780					VIT_03s0097g00510
			VIT_01s0011g00600					VIT_08s0040g02810					VIT_08s0007g05780					VIT_16s0050g01010
			VIT_01s0244g00130					VIT_02s0012g00250					VIT_06s0004g08490					VIT_05s0020g03570
			VIT_18s0001g10500					VIT_03s0091g00580					VIT_08s0058g00150					VIT_11s0016g02440
			VIT_17s0000g05850					VIT_18s0001g04600					VIT_02s0025g01610					VIT_11s0052g00550
			VIT_17s0000g09610					VIT_18s0001g00870					VIT_03s0038g01870					VIT_18s0001g06140
			VIT_10s0116g01240					VIT_13s0156g00170					VIT_03s0063g01740					VIT_18s0041g02170
			VIT_13s0084g00090					VIT_02s0025g03420					VIT_06s0080g00170					VIT_18s0001g13530
			VIT_05s0020g01990					VIT_16s0098g01290					VIT_03s0091g00390					VIT_16s0050g02330
			VIT_18s0001g11350					VIT_14s0108g00400					VIT_05s0049g00930					VIT_11s0149g00040
			VIT_04s0023g02020					VIT_05s0077g00660					VIT_12s0059g02280					VIT_05s0020g00630
			VIT_05s0102g00310					VIT_02s0025g00330					VIT_17s0000g07920					VIT_01s0011g01980
			VIT_02s0154g00310					VIT_09s0054g00520					VIT_02s0025g00990					VIT_04s0044g00230
			VIT_11s0037g00290					VIT_17s0000g02270					VIT_08s0040g00230					VIT_02s0033g00020
			VIT_06s0004g08060					VIT_07s0104g00440					VIT_01s0011g05680					VIT_07s0005g00780
			VIT_19s0093g00190					VIT_05s0077g02140					VIT_06s0004g04520					VIT_13s0047g01200
			VIT_19s0015g01760					VIT_14s0030g02280					VIT_10s0071g00490					VIT_05s0077g01010
			VIT_19s0090g01070					VIT_09s0002g03130					VIT_06s0004g02650					VIT_17s0000g03710
			VIT_07s0005g03400					VIT_04s0210g00140					VIT_05s0124g00330					VIT_16s0050g00040
			VIT_07s0129g00070					VIT_16s0039g02270					VIT_07s0005g05000					VIT_11s0016g05460
			VIT_11s0016g02380					VIT_19s0014g02640					VIT_18s0001g08360					VIT_14s0128g00710
			VIT_05s0049g01980					VIT_06s0004g01640					VIT_04s0008g03040					VIT_19s0014g04310
			VIT_09s0002g03450					VIT_08s0007g02220					VIT_10s0003g05070					VIT_10s0003g05670
			VIT_04s0008g01900					VIT_03s0063g00730					VIT_14s0068g02080					VIT_06s0061g01540
			VIT_03s0063g00770					VIT_01s0011g06190					VIT_08s0007g04850					VIT_10s0092g00130
			VIT_05s0020g03760					VIT_06s0061g01510					VIT_18s0001g02820					VIT_07s0005g02040
			VIT_11s0016g05880					VIT_18s0001g15010					VIT_07s0141g00140					VIT_14s0030g01600
			VIT_17s0000g08900					VIT_04s0023g03180					VIT_07s0104g01360					VIT_14s0060g02260
			VIT_08s0007g01910					VIT_17s0000g03520					VIT_07s0005g06340					VIT_03s0180g00030
			VIT_07s0005g04380					VIT_06s0004g03310					VIT_17s0000g07140					VIT_19s0014g03240
			VIT_07s0031g00110					VIT_14s0066g01720					VIT_14s0128g00780					VIT_05s0102g00120
			VIT_11s0016g00540					VIT_18s0001g10530					VIT_05s0051g00910					VIT_10s0071g00970
			VIT_11s0016g05110					VIT_01s0244g00030					VIT_07s0031g02630					VIT_08s0040g01570
			VIT_17s0000g01660					VIT_04s0043g00690					VIT_18s0001g13010					VIT_10s0003g00560
			VIT_19s0177g00230					VIT_04s0008g06830					VIT_19s0014g05220					VIT_02s0154g00060
			VIT_13s0019g02930					VIT_01s0011g03650					VIT_19s0015g00320					VIT_08s0105g00290
			VIT_01s0011g04010					VIT_17s0000g05320					VIT_12s0057g00690					VIT_05s0020g04110
			VIT_10s0116g01030					VIT_06s0061g00570					VIT_11s0016g05060					VIT_04s0008g05220
			VIT_12s0059g00560					VIT_19s0014g03370					VIT_19s0135g00300					VIT_06s0004g01310
			VIT_11s0016g01060					VIT_04s0008g05550					VIT_06s0061g00600					VIT_07s0031g00610
			VIT_14s0128g00550					VIT_04s0023g02450					VIT_13s0067g03550					VIT_19s0093g00590
			VIT_08s0058g01340					VIT_01s0127g00320					VIT_04s0023g00220					VIT_12s0028g00860
			VIT_07s0005g02220					VIT_17s0000g02430					VIT_03s0038g02330					VIT_05s0077g00630
			VIT_18s0041g01090					VIT_07s0104g00190					VIT_14s0030g02200					VIT_05s0020g03300
			VIT_11s0016g03240					VIT_06s0080g00390					VIT_01s0011g05230					VIT_08s0007g08360
			VIT_16s0098g01170					VIT_05s0062g01290					VIT_15s0024g00620					VIT_18s0001g09080
			VIT_17s0000g00130					VIT_15s0046g02070					VIT_13s0019g04750					VIT_09s0002g07860
			VIT_07s0095g00760					VIT_17s0000g00490					VIT_11s0052g00530					VIT_02s0087g00160
			VIT_06s0004g05790					VIT_17s0000g01500					VIT_01s0011g02720					VIT_01s0146g00090
			VIT_12s0059g02260					VIT_13s0064g00870					VIT_19s0014g03100					VIT_13s0064g00410
			VIT_01s0011g01160					VIT_08s0040g00540					VIT_12s0028g02120					VIT_05s0020g04260
			VIT_08s0007g02290					VIT_08s0007g01540					VIT_18s0117g00260					VIT_18s0072g00270
			VIT_03s0180g00150					VIT_04s0008g02230										VIT_08s0217g00060
			VIT_17s0000g08860					VIT_03s0038g04400										VIT_14s0060g01150
			VIT_06s0004g01480					VIT_13s0158g00180										VIT_06s0004g04010
			VIT_18s0001g12030					VIT_08s0007g04770										VIT_14s0060g00210
			VIT_06s0004g00430					VIT_05s0029g00310										VIT_02s0025g01030
			VIT_07s0005g01290					VIT_18s0001g12170										VIT_06s0004g08360
			VIT_07s0129g01100					VIT_07s0197g00250										VIT_10s0003g00640
			VIT_13s0019g02820					VIT_06s0004g00080										VIT_06s0004g00130
			VIT_19s0015g00020					VIT_02s0012g00240										VIT_04s0008g06580
			VIT_15s0048g01090					VIT_18s0122g00220										VIT_04s0023g02950
			VIT_03s0063g00670					VIT_06s0061g00410										VIT_18s0001g07290
			VIT_05s0020g02210					VIT_19s0014g05190										VIT_07s0005g02200
			VIT_14s0060g02320					VIT_18s0122g00470										VIT_01s0011g04710
			VIT_16s0050g00240					VIT_18s0001g00130										VIT_18s0001g09160
			VIT_03s0038g04750					VIT_11s0118g00220										VIT_08s0007g05930
			VIT_06s0004g05400					VIT_01s0127g00660										VIT_15s0021g02680
			VIT_08s0007g01040					VIT_19s0015g00660										VIT_19s0090g00570
			VIT_11s0016g04260					VIT_03s0038g02300										VIT_13s0019g05210
			VIT_03s0063g00030					VIT_15s0048g00340										VIT_06s0004g03340
			VIT_18s0001g09910					VIT_01s0011g05790										VIT_09s0002g06300
			VIT_04s0023g01080					VIT_01s0011g03980										VIT_01s0026g02540
			VIT_04s0023g02280					VIT_08s0007g02790										VIT_03s0063g01380
			VIT_12s0028g00980					VIT_03s0017g01660										VIT_08s0007g03250
			VIT_11s0052g01310					VIT_13s0074g00200										VIT_04s0008g03780
			VIT_08s0007g04740					VIT_06s0009g03740										VIT_04s0008g06710
			VIT_02s0025g02590					VIT_12s0035g02010										VIT_02s0033g00160
			VIT_03s0091g00040					VIT_04s0008g01670										VIT_17s0000g00340
			VIT_02s0033g01400					VIT_07s0031g01660										VIT_09s0002g06400
			VIT_06s0004g04660					VIT_08s0007g00130										VIT_08s0040g02470
			VIT_14s0030g01210					VIT_09s0002g02130										VIT_11s0016g03210
			VIT_17s0000g05790					VIT_14s0060g02120										VIT_15s0048g00270
			VIT_09s0002g04280					VIT_05s0049g01380										VIT_06s0004g03430
			VIT_16s0013g00620					VIT_17s0000g09400										VIT_10s0523g00040
			VIT_08s0040g02970					VIT_07s0141g00760										VIT_06s0004g08440
			VIT_05s0049g00660					VIT_04s0023g00940										VIT_04s0008g01020
			VIT_14s0066g00710					VIT_05s0077g00620										VIT_06s0004g04480
			VIT_02s0025g02600					VIT_06s0004g05170										VIT_05s0020g02600
			VIT_19s0027g00700					VIT_04s0044g01940										VIT_08s0040g03380
			VIT_05s0029g00140					VIT_09s0018g01290										VIT_06s0004g05540
			VIT_03s0063g00010					VIT_18s0001g11080										VIT_18s0001g02100
			VIT_15s0048g02530					VIT_12s0034g01120										VIT_17s0000g08960
			VIT_14s0081g00560					VIT_19s0014g04650										VIT_08s0040g02590
			VIT_14s0083g00620					VIT_18s0001g07110										VIT_19s0014g03510
			VIT_18s0001g13040					VIT_10s0003g00540										VIT_11s0016g05710
			VIT_11s0052g01780					VIT_01s0011g03550										VIT_13s0067g01780
			VIT_14s0030g01660					VIT_12s0055g00020										VIT_17s0000g05470
			VIT_12s0134g00160					VIT_15s0048g02990										VIT_11s0016g05260
			VIT_09s0002g05570					VIT_14s0060g02640										VIT_06s0080g00010
			VIT_18s0075g00270					VIT_19s0015g02480										VIT_06s0004g02380
			VIT_07s0031g00480					VIT_01s0026g00920										VIT_12s0035g01800
			VIT_11s0016g01850					VIT_04s0069g00860										VIT_09s0002g04720
			VIT_08s0040g02340					VIT_09s0002g07140										VIT_14s0066g01750
			VIT_09s0002g00420					VIT_18s0041g01650										VIT_13s0074g00430
			VIT_16s0050g02220					VIT_11s0037g00040										VIT_06s0009g01810
			VIT_17s0000g02680					VIT_02s0012g00550										VIT_01s0010g02820
			VIT_08s0007g00330					VIT_18s0001g15120										VIT_14s0030g01840
			VIT_13s0047g00040					VIT_18s0001g04160										VIT_16s0022g00630
			VIT_13s0019g03090					VIT_16s0100g01100										VIT_04s0023g02050
			VIT_06s0004g06210					VIT_19s0015g00440										VIT_05s0094g00020
			VIT_19s0015g02680					VIT_14s0030g00440										VIT_07s0005g05620
			VIT_01s0011g06580					VIT_07s0005g02610										VIT_18s0001g00700
			VIT_11s0016g00300					VIT_08s0007g01470										VIT_12s0057g01210
			VIT_16s0013g01990					VIT_18s0122g00240										VIT_01s0026g02480
			VIT_14s0060g00120					VIT_09s0002g06770										VIT_16s0098g00560
			VIT_04s0023g02840					VIT_03s0038g02610										VIT_06s0061g00220
			VIT_12s0059g00440					VIT_11s0016g04690										VIT_18s0001g08760
			VIT_14s0171g00180					VIT_09s0002g03750										VIT_13s0064g01260
			VIT_03s0017g01710					VIT_10s0003g00110										VIT_14s0006g01660
			VIT_13s0067g00330					VIT_09s0002g04170										VIT_11s0206g00120
			VIT_01s0026g00880					VIT_05s0062g01070										VIT_08s0007g02170
			VIT_05s0094g00340					VIT_12s0028g01110										VIT_19s0014g02480
			VIT_14s0108g00390					VIT_06s0004g06100										VIT_06s0009g00850
			VIT_01s0011g05390					VIT_18s0001g12800										VIT_12s0028g03300
			VIT_01s0010g01840					VIT_09s0002g07130										VIT_09s0002g06800
			VIT_08s0007g04300					VIT_16s0098g00900										VIT_08s0007g01760
			VIT_13s0073g00430					VIT_10s0071g00740										VIT_17s0119g00110
			VIT_17s0000g03130					VIT_03s0038g03910										VIT_07s0005g03490
			VIT_08s0007g04120					VIT_10s0003g00970										VIT_15s0046g03020
			VIT_01s0011g02030					VIT_11s0016g04000										VIT_19s0015g01650
			VIT_13s0019g03610					VIT_01s0146g00460										VIT_06s0004g00240
			VIT_19s0015g02880					VIT_01s0011g02300										VIT_06s0004g04390
			VIT_02s0025g01550					VIT_13s0019g03320										VIT_02s0025g05050
			VIT_05s0049g01780					VIT_14s0068g01300										VIT_12s0034g00370
			VIT_14s0060g01090					VIT_08s0007g08180										VIT_01s0010g00590
			VIT_15s0048g03000					VIT_03s0097g00490										VIT_18s0001g15050
			VIT_02s0033g00270					VIT_01s0127g00520										VIT_11s0118g00480
			VIT_18s0001g15220					VIT_14s0081g00690										VIT_18s0001g13500
			VIT_19s0090g01040					VIT_01s0011g00030										VIT_03s0180g00170
			VIT_04s0044g01130					VIT_19s0090g01270										VIT_05s0020g01490
			VIT_15s0046g01450					VIT_05s0020g03080										VIT_08s0007g00030
			VIT_08s0007g03140					VIT_17s0000g05750										VIT_11s0016g01230
			VIT_18s0001g08410					VIT_01s0026g02690										VIT_05s0020g02710
			VIT_13s0047g00230					VIT_02s0109g00230										VIT_06s0004g00580
			VIT_14s0108g00830					VIT_01s0137g00780										VIT_05s0077g02080
			VIT_07s0005g04730					VIT_07s0197g00140										VIT_15s0048g02010
			VIT_02s0025g03540					VIT_18s0001g08920										VIT_03s0017g02360
			VIT_18s0001g08300					VIT_13s0019g02080										VIT_17s0000g09200
			VIT_08s0058g00970					VIT_11s0118g00790										VIT_03s0038g00700
			VIT_02s0025g01470					VIT_11s0078g00260										VIT_08s0007g07270
			VIT_14s0060g01320					VIT_05s0020g00440										VIT_18s0001g05310
			VIT_05s0020g04880					VIT_01s0026g00860										VIT_04s0008g00650
			VIT_12s0059g01380					VIT_10s0042g01150										VIT_18s0001g01080
			VIT_15s0021g02110					VIT_15s0045g00330										VIT_11s0016g04090
			VIT_01s0011g02960					VIT_10s0042g00370										VIT_11s0118g00610
			VIT_03s0063g00180					VIT_08s0040g01470										VIT_16s0022g01660
			VIT_07s0005g06010					VIT_06s0009g00580										VIT_12s0059g00750
			VIT_11s0052g01270					VIT_03s0063g00480										VIT_16s0022g01440
			VIT_14s0066g01880					VIT_18s0001g11060										VIT_11s0016g05640
			VIT_14s0030g02310					VIT_10s0003g02700										VIT_13s0019g03490
			VIT_13s0067g00110					VIT_14s0108g01000										VIT_01s0026g00840
			VIT_10s0116g00800					VIT_08s0058g01440										VIT_08s0007g02760
			VIT_14s0060g01820					VIT_04s0210g00110										VIT_08s0032g00700
			VIT_02s0012g00650					VIT_16s0098g00550										VIT_09s0018g01550
			VIT_11s0016g03640					VIT_18s0001g09300										VIT_04s0008g03400
			VIT_07s0151g00850					VIT_09s0018g01340										VIT_19s0015g01100
			VIT_06s0004g07680					VIT_10s0003g05470										VIT_03s0017g00670
			VIT_07s0151g00630					VIT_05s0077g01370										VIT_08s0007g05940
			VIT_15s0046g01880					VIT_03s0038g01320										VIT_17s0000g01680
			VIT_17s0000g04150					VIT_01s0011g00690										VIT_12s0028g03580
			VIT_06s0004g01650					VIT_06s0004g06750										VIT_04s0023g01430
			VIT_18s0076g00210					VIT_04s0023g03230										VIT_17s0000g07600
			VIT_05s0062g00610					VIT_05s0049g00100										VIT_14s0060g00720
			VIT_08s0040g02610					VIT_10s0003g01720										VIT_09s0002g01040
			VIT_14s0066g01640					VIT_18s0122g00010										VIT_01s0011g00250
			VIT_18s0001g12490					VIT_12s0121g00030										VIT_10s0003g02940
			VIT_07s0005g00050					VIT_11s0016g04250										VIT_04s0023g00870
			VIT_14s0060g02760					VIT_10s0003g02910										VIT_15s0048g00170
			VIT_11s0052g01190					VIT_08s0007g00740										VIT_13s0019g04320
			VIT_06s0004g04440					VIT_18s0001g07640										VIT_13s0067g00870
			VIT_18s0001g06760					VIT_08s0007g04590										VIT_08s0007g05200
			VIT_01s0010g02460					VIT_15s0046g00420										VIT_02s0087g00780
			VIT_14s0083g00400					VIT_15s0048g01230										VIT_09s0002g00940
			VIT_09s0002g08300					VIT_04s0008g06500										VIT_14s0030g01680
			VIT_08s0007g07550					VIT_17s0000g04510										VIT_18s0001g10460
			VIT_16s0039g00970					VIT_06s0004g08070										VIT_19s0014g03290
			VIT_15s0046g02400					VIT_08s0007g08550										VIT_17s0000g05610
			VIT_18s0001g03000					VIT_18s0001g03310										VIT_07s0129g00400
			VIT_02s0025g00550					VIT_02s0025g02900										VIT_08s0007g05370
			VIT_11s0103g00380					VIT_08s0040g02260										VIT_16s0098g00720
			VIT_11s0016g05830					VIT_06s0004g06130										VIT_13s0067g00730
			VIT_12s0055g00800					VIT_17s0000g09670										VIT_12s0057g01140
			VIT_07s0129g01070					VIT_09s0018g01400										VIT_07s0005g06720
			VIT_18s0001g12400					VIT_15s0046g01440										VIT_14s0068g00110
			VIT_01s0011g04220					VIT_12s0059g01070										VIT_14s0036g00070
			VIT_18s0041g00670					VIT_18s0072g00830										VIT_07s0289g00050
			VIT_03s0017g01210					VIT_06s0004g04130										VIT_18s0001g13750
			VIT_17s0000g06630					VIT_04s0008g03470										VIT_18s0001g00370
			VIT_06s0004g05680					VIT_05s0094g00750										VIT_01s0011g04850
			VIT_14s0128g00200					VIT_09s0002g00150										VIT_08s0040g03180
			VIT_03s0038g04250					VIT_19s0014g02240										VIT_14s0036g00520
			VIT_14s0083g01100					VIT_06s0004g01740										VIT_06s0080g00750
			VIT_16s0100g00570					VIT_10s0042g01140										VIT_03s0038g04480
			VIT_10s0116g01670					VIT_07s0005g04460										VIT_09s0002g02880
			VIT_02s0025g02730					VIT_11s0016g05620										VIT_04s0044g00280
			VIT_06s0061g00730					VIT_05s0020g00830										VIT_18s0166g00230
			VIT_10s0003g01040					VIT_05s0029g00540										VIT_05s0020g01280
			VIT_03s0063g01310					VIT_13s0064g00860										VIT_02s0012g00590
			VIT_06s0004g02930					VIT_18s0072g00370										VIT_04s0008g03790
			VIT_03s0091g00670					VIT_05s0049g01420										VIT_08s0007g02440
			VIT_19s0015g00340					VIT_01s0146g00100										VIT_03s0038g04590
			VIT_12s0028g00670					VIT_10s0003g02630										VIT_19s0014g03400
			VIT_14s0108g00690					VIT_15s0046g01810										VIT_19s0014g01490
			VIT_05s0020g04220					VIT_16s0050g01590										VIT_03s0110g00120
			VIT_17s0000g08870					VIT_11s0052g00320										VIT_08s0007g07450
			VIT_11s0065g00130					VIT_01s0150g00630										VIT_15s0048g00550
			VIT_15s0046g00360					VIT_14s0171g00490										VIT_06s0004g02100
			VIT_06s0004g00620					VIT_06s0004g05090										VIT_04s0023g00360
			VIT_03s0038g04450					VIT_07s0005g00290										VIT_09s0002g04770
			VIT_05s0094g00990					VIT_17s0000g09020										VIT_01s0011g01420
			VIT_02s0025g01710					VIT_14s0108g01040										VIT_06s0009g02140
			VIT_18s0001g02780					VIT_14s0036g01020										VIT_06s0004g01380
			VIT_07s0151g00310					VIT_06s0004g03670										VIT_16s0050g00750
			VIT_01s0011g03860					VIT_02s0025g05070										VIT_10s0092g00010
			VIT_12s0057g01070					VIT_06s0004g07560										VIT_11s0016g03650
			VIT_01s0146g00150					VIT_07s0005g03660										VIT_17s0053g00040
			VIT_15s0024g00660					VIT_08s0058g01160										VIT_09s0002g06810
			VIT_09s0002g07530					VIT_07s0197g00060										VIT_05s0094g01260
			VIT_05s0049g01200					VIT_18s0041g01100										VIT_17s0000g06680
			VIT_14s0108g00560					VIT_16s0098g01610										VIT_04s0023g03450
			VIT_11s0016g03250					VIT_16s0100g01260										VIT_04s0008g04190
			VIT_01s0137g00360					VIT_01s0011g00470										VIT_18s0001g07240
			VIT_07s0005g01790					VIT_01s0026g02190										VIT_07s0005g03140
			VIT_08s0032g00670					VIT_16s0148g00210										VIT_07s0130g00390
			VIT_13s0074g00550					VIT_17s0000g03440										VIT_05s0102g01190
			VIT_17s0000g09210					VIT_07s0104g00380										VIT_02s0033g00010
			VIT_09s0002g06970					VIT_14s0068g01260										VIT_12s0034g01470
			VIT_15s0048g02680					VIT_09s0070g00350										VIT_09s0002g01830
			VIT_04s0008g05830					VIT_06s0009g02310										VIT_02s0033g01160
			VIT_08s0007g07690					VIT_07s0104g01220										VIT_12s0028g00520
			VIT_17s0000g02440					VIT_02s0012g00270										VIT_18s0041g01350
			VIT_12s0057g01020					VIT_11s0016g00660										VIT_08s0056g00200
			VIT_17s0000g04340					VIT_07s0005g04390										VIT_11s0118g00420
			VIT_15s0046g00290					VIT_08s0040g01030										VIT_10s0003g01030
			VIT_14s0006g01930					VIT_09s0002g00200										VIT_11s0052g00300
			VIT_14s0128g00520															VIT_11s0016g00190
			VIT_01s0011g03050															VIT_02s0241g00020
			VIT_03s0063g01150															VIT_18s0122g00700
			VIT_13s0019g02130															VIT_08s0040g00990
			VIT_17s0000g07470															VIT_18s0001g07370
			VIT_08s0007g04000															VIT_13s0019g01470
			VIT_14s0083g00640															VIT_04s0079g00530
			VIT_11s0016g03020															VIT_18s0041g01220
			VIT_17s0000g03930															VIT_17s0000g07890
			VIT_06s0004g02850															VIT_02s0012g00320
			VIT_07s0005g03410															VIT_04s0069g00770
			VIT_05s0049g02240															VIT_04s0023g00580
			VIT_01s0127g00740															VIT_12s0059g02020
			VIT_08s0007g03690															VIT_12s0055g00480
			VIT_06s0004g05950															VIT_08s0040g02680
			VIT_03s0017g02260															VIT_11s0016g04010
			VIT_01s0026g01950															VIT_07s0005g00600
			VIT_01s0010g03870															VIT_03s0038g01550
			VIT_18s0001g14660															VIT_07s0104g01460
			VIT_16s0039g00760															VIT_07s0005g04510
			VIT_12s0028g01080															VIT_09s0054g00640
			VIT_07s0191g00220															VIT_19s0014g01520
			VIT_11s0103g00370															VIT_13s0067g00260
			VIT_12s0028g03120															VIT_04s0079g00670
			VIT_04s0023g00480															VIT_08s0032g00760
			VIT_10s0597g00010															VIT_08s0040g00850
			VIT_11s0016g00800															VIT_16s0100g01210
			VIT_09s0002g04930															VIT_12s0059g00640
			VIT_18s0001g06580															VIT_01s0026g02530
			VIT_07s0129g00660															VIT_02s0025g04710
			VIT_01s0010g00240															VIT_06s0009g01120
			VIT_02s0025g04950															VIT_01s0011g01120
			VIT_05s0077g01310															VIT_07s0031g00270
			VIT_06s0004g06090															VIT_08s0040g00670
			VIT_01s0026g00850															VIT_05s0020g04860
			VIT_09s0002g05010															VIT_01s0010g02260
			VIT_13s0067g00700															VIT_15s0024g00930
			VIT_01s0011g03450															VIT_07s0104g01370
			VIT_06s0009g01320															VIT_08s0056g00120
			VIT_14s0083g00940															VIT_11s0016g02350
			VIT_09s0002g03560															VIT_17s0000g06310
			VIT_08s0007g05990															VIT_12s0034g00980
			VIT_02s0025g00280															VIT_16s0039g02540
			VIT_11s0052g00410															VIT_18s0001g14060
			VIT_02s0025g02550															VIT_09s0002g04070
			VIT_07s0005g05960															VIT_01s0146g00340
			VIT_08s0007g03780															VIT_13s0019g01820
			VIT_12s0059g00430															VIT_01s0011g06320
			VIT_19s0015g00860															VIT_07s0005g06150
			VIT_02s0154g00300															VIT_01s0182g00140
			VIT_06s0004g07230															VIT_07s0005g05010
			VIT_04s0023g02650															VIT_12s0034g00970
			VIT_05s0049g00430															VIT_04s0023g03720
			VIT_13s0019g00540															VIT_19s0090g01030
			VIT_13s0067g01650															VIT_15s0046g02370
			VIT_16s0022g02170															VIT_07s0104g01060
			VIT_10s0116g01760															VIT_13s0073g00670
			VIT_14s0066g00700															VIT_08s0007g00270
			VIT_17s0000g09000															VIT_04s0023g03010
			VIT_14s0108g01190															VIT_13s0158g00120
			VIT_01s0010g03540															VIT_19s0027g00210
			VIT_18s0001g13200															VIT_05s0020g02340
			VIT_18s0001g11950															VIT_19s0014g00180
			VIT_13s0084g00880															VIT_12s0134g00470
			VIT_12s0028g00310															VIT_01s0127g00540
			VIT_12s0059g02310															VIT_12s0057g00700
			VIT_01s0010g03620															VIT_18s0122g00600
			VIT_08s0007g06170															VIT_14s0171g00460
			VIT_13s0084g00080															VIT_15s0046g03200
			VIT_17s0000g02470															VIT_01s0137g00730
			VIT_05s0102g00450															VIT_12s0028g01970
			VIT_06s0004g01780															VIT_14s0068g00130
			VIT_07s0130g00060															VIT_08s0007g00280
			VIT_14s0030g00250															VIT_11s0016g00280
			VIT_07s0104g01630															VIT_11s0206g00100
			VIT_07s0005g04110															VIT_02s0012g01620
			VIT_14s0128g00430															VIT_03s0038g01130
			VIT_17s0000g02650															VIT_12s0059g00110
			VIT_17s0000g04480															VIT_03s0063g00550
			VIT_11s0052g01140															VIT_12s0035g01150
			VIT_16s0013g01000															VIT_08s0007g03150
			VIT_04s0008g04990															VIT_06s0004g04990
			VIT_05s0020g02690															VIT_17s0000g07420
			VIT_09s0002g07880															VIT_18s0001g06610
			VIT_17s0000g02630															VIT_18s0001g02570
			VIT_05s0062g00250															VIT_18s0001g15350
			VIT_14s0066g02060															VIT_01s0010g01760
			VIT_06s0004g02690															VIT_10s0003g00420
			VIT_08s0217g00100															VIT_18s0001g12560
			VIT_14s0006g02880															VIT_14s0006g00860
			VIT_13s0019g01710															VIT_07s0255g00020
			VIT_07s0005g01040															VIT_07s0005g02210
			VIT_01s0137g00670															VIT_08s0058g00200
			VIT_08s0058g01000															VIT_08s0040g02880
			VIT_07s0031g02320															VIT_11s0016g04230
			VIT_16s0098g01420															VIT_02s0012g01060
			VIT_07s0005g06620															VIT_09s0002g05230
			VIT_13s0047g00010															VIT_08s0007g02530
			VIT_11s0016g04670															VIT_10s0116g01920
			VIT_01s0011g02740															VIT_05s0049g02310
			VIT_17s0000g10060															VIT_02s0012g02710
			VIT_08s0007g03900															VIT_06s0004g02950
			VIT_10s0003g01100															VIT_03s0063g00830
			VIT_07s0141g00890															VIT_12s0028g02640
			VIT_12s0028g03650															VIT_07s0031g01410
			VIT_13s0067g01930															VIT_08s0217g00030
			VIT_09s0002g03570															VIT_04s0043g01010
			VIT_16s0098g01250															VIT_13s0019g01610
			VIT_09s0096g00490															VIT_06s0080g00300
			VIT_06s0061g00760															VIT_07s0031g00660
			VIT_18s0001g11930															VIT_06s0004g04460
			VIT_11s0016g02880															VIT_07s0191g00010
			VIT_03s0038g04570															VIT_06s0009g03170
			VIT_08s0056g01300															VIT_17s0000g09740
			VIT_18s0001g06890															VIT_09s0002g04100
			VIT_16s0013g00650															VIT_09s0054g01870
			VIT_01s0137g00820															VIT_12s0034g01860
			VIT_17s0000g02050															VIT_06s0004g04150
			VIT_04s0008g00520															VIT_18s0001g13910
			VIT_14s0068g00260															VIT_07s0031g02570
			VIT_03s0063g01330															VIT_16s0100g01170
			VIT_03s0063g01290															VIT_06s0004g04530
			VIT_02s0025g01320															VIT_04s0008g04220
			VIT_01s0026g01910															VIT_07s0031g00940
			VIT_16s0039g01450															VIT_18s0001g04470
			VIT_09s0002g01380															VIT_04s0008g03140
			VIT_16s0013g00880															VIT_18s0001g11220
			VIT_11s0016g03080															VIT_10s0116g01740
			VIT_16s0022g01190															VIT_13s0019g05080
			VIT_04s0008g01420															VIT_14s0108g00050
			VIT_17s0000g05020															VIT_04s0023g00150
			VIT_14s0068g00970															VIT_07s0005g03740
			VIT_13s0067g02070															VIT_13s0106g00740
			VIT_03s0038g03570															VIT_09s0002g00080
			VIT_07s0031g00500															VIT_19s0090g00820
			VIT_03s0038g02050															VIT_09s0002g08420
			VIT_06s0009g03390															VIT_08s0058g00760
			VIT_18s0001g09500															VIT_17s0000g07820
			VIT_19s0014g03130															VIT_06s0004g04890
			VIT_03s0091g00660															VIT_17s0000g06510
			VIT_17s0000g08920															VIT_12s0059g00800
			VIT_18s0089g00940															VIT_19s0085g00850
			VIT_10s0003g03080															VIT_15s0046g01380
			VIT_01s0026g00520															VIT_17s0000g02230
			VIT_15s0048g01070															VIT_16s0039g02500
			VIT_03s0038g00670															VIT_06s0004g03810
			VIT_06s0004g07770															VIT_04s0023g00680
			VIT_17s0000g10270															VIT_11s0016g03200
			VIT_14s0060g02090															VIT_18s0001g07870
			VIT_17s0000g06880															VIT_18s0001g13340
			VIT_04s0044g00880															VIT_04s0008g00850
			VIT_12s0059g00370															VIT_04s0008g00700
			VIT_12s0035g00880															VIT_14s0006g02970
			VIT_01s0010g01870															VIT_05s0020g02230
			VIT_19s0090g01280															VIT_11s0149g00270
			VIT_08s0056g00330															VIT_11s0037g00860
			VIT_06s0004g01770															VIT_11s0016g02960
			VIT_07s0005g04710															VIT_13s0019g03920
			VIT_18s0001g11610															VIT_18s0001g09690
			VIT_18s0001g13230															VIT_02s0012g00760
			VIT_02s0025g04300															VIT_07s0129g00150
			VIT_08s0007g00690															VIT_01s0010g03890
			VIT_16s0050g01680															VIT_09s0054g01760
			VIT_08s0007g08840															VIT_17s0000g09220
			VIT_18s0001g08200															VIT_16s0100g01040
			VIT_19s0085g01050															VIT_19s0027g00520
			VIT_13s0320g00060															VIT_03s0091g00200
			VIT_10s0116g00780															VIT_15s0046g01640
			VIT_14s0068g00040															VIT_08s0007g06060
			VIT_08s0105g00200															VIT_02s0087g00240
			VIT_07s0197g00240															VIT_15s0048g01330
			VIT_03s0088g00260															VIT_08s0007g00480
			VIT_18s0001g02540															VIT_11s0118g00310
			VIT_03s0038g04100															VIT_15s0021g01140
			VIT_15s0048g00370															VIT_04s0023g01220
			VIT_05s0020g03190															VIT_19s0015g01600
			VIT_08s0058g01010															VIT_09s0002g08640
			VIT_14s0081g00060															VIT_08s0007g03800
			VIT_04s0069g01180															VIT_02s0025g03010
			VIT_01s0137g00330															VIT_08s0056g01080
			VIT_12s0028g03050															VIT_17s0000g01800
			VIT_13s0047g00020															VIT_18s0001g11140
			VIT_18s0041g00900															VIT_07s0141g00590
			VIT_14s0108g00420															VIT_08s0007g04170
			VIT_07s0005g04890															VIT_16s0022g01620
			VIT_09s0018g00520															VIT_03s0091g00870
			VIT_03s0038g03210															VIT_04s0023g02150
			VIT_08s0105g00420															VIT_08s0058g00510
			VIT_07s0129g00030															VIT_13s0019g04280
			VIT_04s0044g00190															VIT_03s0038g03400
			VIT_07s0129g00930															VIT_19s0014g01170
			VIT_19s0014g01360															VIT_04s0044g01850
			VIT_18s0001g10300															VIT_04s0023g03780
			VIT_01s0026g00740															VIT_16s0022g01810
			VIT_03s0038g02030															VIT_01s0010g00730
			VIT_14s0060g00330															VIT_12s0028g03060
			VIT_09s0002g00650															VIT_18s0001g03790
			VIT_13s0067g03070															VIT_03s0038g01070
			VIT_18s0001g14360															VIT_07s0005g02820
			VIT_08s0040g01820															VIT_11s0016g04390
			VIT_11s0016g04080															VIT_11s0016g00100
			VIT_05s0020g03360															VIT_12s0059g01530
			VIT_04s0044g01160															VIT_04s0008g05860
			VIT_13s0158g00090															VIT_17s0000g08480
			VIT_17s0119g00150															VIT_12s0028g03100
			VIT_04s0008g06150															VIT_06s0004g02360
			VIT_02s0025g04910															VIT_14s0171g00510
			VIT_04s0023g03040															VIT_17s0000g02730
			VIT_05s0102g00750															VIT_12s0059g01180
			VIT_10s0071g01060															VIT_16s0098g00190
			VIT_06s0009g02230															VIT_17s0000g01550
			VIT_14s0068g01760															VIT_02s0234g00130
			VIT_07s0141g00330															VIT_15s0046g03770
			VIT_04s0008g01040															VIT_01s0026g01140
			VIT_19s0014g04240															VIT_17s0000g05010
			VIT_09s0002g02490															VIT_04s0008g04380
			VIT_17s0000g01050															VIT_01s0127g00610
			VIT_17s0000g07260															VIT_15s0021g02210
			VIT_14s0066g00970															VIT_03s0088g00390
			VIT_01s0026g00350															VIT_03s0063g02290
			VIT_18s0001g08870															VIT_06s0004g07430
			VIT_06s0004g06430															VIT_19s0177g00210
			VIT_02s0025g02880															VIT_08s0040g01580
			VIT_18s0001g06910															VIT_17s0000g08660
			VIT_05s0049g01290															VIT_05s0077g00650
			VIT_18s0122g01240															VIT_08s0007g02940
			VIT_08s0007g04780															VIT_10s0071g01150
			VIT_01s0010g03990															VIT_16s0098g00790
			VIT_04s0008g01110															VIT_02s0025g01740
			VIT_05s0020g01970															VIT_09s0002g04670
			VIT_09s0002g03140															VIT_18s0122g00230
			VIT_15s0046g02000															VIT_11s0016g01750
			VIT_03s0091g00410															VIT_08s0007g05530
			VIT_12s0028g01180															VIT_07s0005g03360
			VIT_18s0001g11370															VIT_01s0011g04140
			VIT_02s0025g04310															VIT_02s0025g00480
			VIT_17s0000g01290															VIT_08s0058g00680
			VIT_13s0156g00570															VIT_13s0019g02360
			VIT_08s0007g02280															VIT_05s0049g01360
			VIT_05s0020g01930															VIT_06s0061g00540
			VIT_06s0004g02640															VIT_14s0083g00120
			VIT_11s0065g00040															VIT_05s0077g01940
			VIT_10s0003g05430															VIT_19s0085g00230
			VIT_13s0064g00910															VIT_05s0049g01860
			VIT_10s0116g01780															VIT_15s0021g01460
			VIT_07s0031g02900															VIT_13s0019g02340
			VIT_11s0016g03540															VIT_06s0004g06420
			VIT_19s0014g03970															VIT_14s0066g01840
			VIT_18s0001g04520															VIT_09s0002g06980
			VIT_05s0020g02480															VIT_06s0004g04920
			VIT_14s0108g01660															VIT_03s0038g00820
			VIT_10s0003g00780															VIT_02s0025g01850
			VIT_16s0039g01910															VIT_05s0136g00290
			VIT_13s0019g00500															VIT_18s0001g07580
			VIT_08s0032g01110															VIT_04s0044g01320
			VIT_18s0001g10420															VIT_05s0077g01450
			VIT_10s0003g05210															VIT_18s0001g11650
			VIT_18s0072g00820															VIT_14s0128g00370
			VIT_01s0137g00720															VIT_18s0166g00290
			VIT_05s0049g00010															VIT_03s0017g02210
			VIT_07s0104g00180															VIT_07s0031g01330
			VIT_11s0016g02920															VIT_07s0005g02170
			VIT_05s0029g00480															VIT_07s0104g00150
			VIT_07s0031g00120															VIT_01s0026g01050
			VIT_14s0066g01710															VIT_15s0021g01220
			VIT_07s0005g00750															VIT_02s0025g03940
			VIT_14s0006g02480															VIT_17s0000g00620
			VIT_12s0059g02530															VIT_13s0019g03660
			VIT_13s0064g01480															VIT_11s0016g04880
			VIT_03s0038g02230															VIT_04s0008g06160
			VIT_02s0025g01430															VIT_06s0004g07940
			VIT_12s0059g00570															VIT_12s0134g00300
			VIT_04s0023g00410															VIT_15s0046g00260
			VIT_18s0001g04380															VIT_11s0016g02720
			VIT_01s0026g01740															VIT_17s0000g02140
			VIT_01s0011g04060															VIT_01s0011g00520
			VIT_04s0023g02510															VIT_03s0088g00380
			VIT_18s0089g01270															VIT_18s0001g15270
			VIT_07s0129g00320															VIT_01s0011g03060
			VIT_02s0012g02810															VIT_02s0012g00070
			VIT_08s0007g07110															VIT_05s0049g02350
			VIT_19s0014g02860															VIT_18s0001g06590
			VIT_03s0038g04330															VIT_03s0167g00190
			VIT_10s0003g00980															VIT_08s0040g01250
			VIT_04s0069g01010															VIT_11s0016g05080
			VIT_02s0012g00390															VIT_10s0116g01630
			VIT_09s0002g04780															VIT_05s0077g02020
			VIT_08s0007g01410															VIT_19s0177g00300
			VIT_16s0098g01790															VIT_12s0028g00960
			VIT_05s0049g01970															VIT_17s0000g09370
			VIT_12s0059g01830															VIT_15s0048g01220
			VIT_03s0038g04620															VIT_12s0028g02420
			VIT_17s0000g09290															VIT_12s0059g01640
			VIT_09s0002g05080															VIT_02s0154g00110
			VIT_10s0003g01470															VIT_14s0006g01990
			VIT_16s0022g02200															VIT_04s0008g01390
			VIT_16s0022g00870															VIT_14s0081g00730
			VIT_10s0003g00900															VIT_13s0064g00400
			VIT_19s0014g03200															VIT_03s0088g00290
			VIT_13s0106g00250															VIT_17s0000g01170
			VIT_08s0007g00760															VIT_12s0035g02210
			VIT_07s0104g00890															VIT_18s0001g11900
			VIT_05s0029g00370															VIT_19s0027g00090
			VIT_15s0021g01340															VIT_18s0001g07970
			VIT_08s0007g04790															VIT_11s0118g00550
			VIT_14s0066g01600															VIT_13s0067g03150
			VIT_01s0127g00850															VIT_18s0089g00610
			VIT_14s0060g01530															VIT_05s0049g01870
			VIT_16s0022g02210															VIT_06s0004g06320
			VIT_05s0049g01410															VIT_15s0046g02130
			VIT_13s0067g02290															VIT_11s0118g00590
			VIT_18s0001g11860															VIT_01s0010g02670
			VIT_02s0012g01120															VIT_07s0031g02460
			VIT_12s0028g02660															VIT_18s0001g00990
			VIT_06s0004g06240															VIT_18s0001g07850
			VIT_11s0016g03980															VIT_02s0154g00500
			VIT_13s0019g02760															VIT_07s0005g06220
			VIT_18s0001g10550															VIT_06s0004g01880
			VIT_10s0003g04350															VIT_14s0060g02370
			VIT_09s0018g01870															VIT_04s0023g00750
			VIT_06s0004g01690															VIT_04s0044g00010
			VIT_17s0000g03290															VIT_12s0028g02350
			VIT_17s0000g03600															VIT_08s0007g08250
			VIT_08s0007g05030															VIT_05s0020g00910
			VIT_13s0158g00100															VIT_15s0024g00040
			VIT_19s0090g01000															VIT_02s0025g01410
			VIT_10s0042g00820															VIT_07s0031g02910
			VIT_02s0012g02030															VIT_04s0008g03630
			VIT_05s0049g01830															VIT_01s0011g00610
			VIT_05s0020g02280															VIT_15s0048g01040
			VIT_03s0063g00060															VIT_05s0020g03480
			VIT_18s0001g07380															VIT_07s0005g03630
			VIT_13s0047g00500															VIT_14s0108g00660
			VIT_14s0060g02300															VIT_09s0070g00660
			VIT_05s0077g00840															VIT_08s0056g01310
			VIT_04s0023g01890															VIT_07s0031g02780
			VIT_02s0241g00100															VIT_04s0023g00280
			VIT_14s0036g00330															VIT_10s0003g00150
			VIT_10s0003g01560															VIT_07s0104g00550
			VIT_07s0005g01750															VIT_08s0007g01940
			VIT_07s0031g02390															VIT_04s0008g04750
			VIT_10s0071g01100															VIT_10s0003g04940
			VIT_09s0002g02210															VIT_01s0010g02870
			VIT_13s0084g00820															VIT_16s0050g02720
			VIT_07s0031g02670															VIT_07s0104g01280
			VIT_03s0091g00680															VIT_05s0102g00240
			VIT_04s0023g01720															VIT_12s0057g01390
			VIT_06s0009g03420															VIT_04s0008g00030
			VIT_16s0100g01200															VIT_18s0164g00070
			VIT_06s0061g01040															VIT_13s0156g00090
			VIT_19s0177g00090															VIT_13s0019g04990
			VIT_16s0050g01660															VIT_13s0067g02440
			VIT_15s0048g02250															VIT_05s0049g00350
			VIT_08s0040g01930															VIT_03s0017g01350
			VIT_19s0014g01370															VIT_07s0129g00530
			VIT_16s0100g00770															VIT_18s0001g13250
			VIT_05s0020g00600															VIT_18s0001g08530
			VIT_12s0028g03350															VIT_02s0012g01340
			VIT_19s0014g03090															VIT_07s0005g00340
			VIT_19s0015g00530															VIT_03s0038g03060
			VIT_11s0016g03350															VIT_19s0027g01790
			VIT_12s0028g00320															VIT_07s0005g03860
			VIT_13s0074g00040															VIT_13s0019g04590
			VIT_15s0048g01350															VIT_01s0011g02070
			VIT_02s0012g00990															VIT_18s0001g11820
			VIT_18s0122g00330															VIT_15s0046g02380
			VIT_07s0005g03420															VIT_08s0058g00560
			VIT_11s0016g00890															VIT_14s0081g00240
			VIT_01s0127g00870															VIT_01s0011g02780
			VIT_13s0064g01110															VIT_09s0002g02420
			VIT_14s0068g00510															VIT_08s0058g00810
			VIT_18s0001g06120															VIT_12s0057g00520
			VIT_10s0003g02890															VIT_17s0000g06010
			VIT_14s0068g01360															VIT_10s0003g02950
			VIT_04s0008g02920															VIT_17s0000g03490
			VIT_01s0011g06010															VIT_13s0067g01990
			VIT_02s0012g02540															VIT_06s0004g01890
			VIT_19s0090g01340															VIT_07s0031g01350
			VIT_12s0057g01090															VIT_14s0030g01480
			VIT_08s0007g06360															VIT_07s0005g03290
			VIT_15s0048g02430															VIT_10s0405g00050
			VIT_08s0007g07630															VIT_09s0002g07400
			VIT_14s0068g01430															VIT_13s0156g00110
			VIT_12s0034g01930															VIT_13s0019g02490
			VIT_06s0004g04000															VIT_07s0095g00640
			VIT_08s0007g03670															VIT_01s0010g03860
			VIT_13s0064g01500															VIT_13s0019g03630
			VIT_07s0031g00590															VIT_05s0094g01510
			VIT_03s0063g00460															VIT_14s0060g00050
			VIT_16s0013g00210															VIT_18s0001g14840
			VIT_17s0000g05870															VIT_18s0072g00470
			VIT_16s0050g00380															VIT_09s0002g01100
			VIT_08s0040g03050															VIT_18s0001g08550
			VIT_08s0007g06030															VIT_05s0020g03380
			VIT_15s0048g02970															VIT_17s0000g04960
			VIT_05s0049g00510															VIT_02s0025g02800
			VIT_19s0090g01160															VIT_18s0001g13370
			VIT_11s0052g01650															VIT_04s0008g01100
			VIT_08s0007g02920															VIT_07s0031g02180
			VIT_11s0016g03220															VIT_05s0049g00960
			VIT_01s0150g00540															VIT_07s0104g01560
			VIT_09s0002g06430															VIT_10s0042g00060
			VIT_03s0038g04580															VIT_01s0011g01290
			VIT_14s0060g01780															VIT_14s0066g01810
			VIT_13s0019g04450															VIT_18s0001g05800
			VIT_06s0009g00450															VIT_13s0067g02570
			VIT_19s0014g01210															VIT_06s0004g07220
			VIT_06s0004g04110															VIT_18s0001g12850
			VIT_03s0017g00830															VIT_13s0156g00480
			VIT_18s0041g02150															VIT_03s0017g01810
			VIT_16s0039g02140															VIT_10s0116g00240
			VIT_15s0046g02150															VIT_15s0046g00060
			VIT_19s0027g00790															VIT_05s0094g01110
			VIT_08s0007g00570															VIT_14s0068g01060
			VIT_16s0050g01000															VIT_17s0053g00980
			VIT_01s0137g00200															VIT_11s0016g03720
			VIT_14s0036g00460															VIT_07s0005g00360
			VIT_01s0150g00390															VIT_06s0004g01910
			VIT_09s0054g00820															VIT_10s0116g01770
			VIT_14s0066g02190															VIT_09s0054g00530
			VIT_18s0001g05370															VIT_05s0062g01340
			VIT_13s0019g02780															VIT_06s0004g07050
			VIT_02s0025g00180															VIT_05s0077g01830
			VIT_06s0061g01290															VIT_01s0150g00270
			VIT_05s0020g04280															VIT_10s0071g00370
			VIT_03s0038g02000															VIT_06s0004g02890
			VIT_13s0156g00100															VIT_19s0014g02320
			VIT_10s0003g02900															VIT_09s0002g04370
			VIT_04s0008g01850															VIT_19s0093g00220
			VIT_16s0013g00450															VIT_14s0006g02760
			VIT_08s0032g01220															VIT_01s0011g00710
			VIT_14s0083g01140															VIT_05s0077g02320
			VIT_18s0001g05040															VIT_10s0003g03830
			VIT_12s0059g00420															VIT_09s0002g00130
			VIT_04s0008g02910															VIT_07s0104g00240
			VIT_15s0021g02700															VIT_01s0011g04760
			VIT_16s0013g00890															VIT_08s0007g01340
			VIT_05s0062g01430															VIT_19s0014g00280
			VIT_04s0044g01410															VIT_04s0008g05030
			VIT_06s0061g01070															VIT_06s0004g07090
			VIT_13s0106g00070															VIT_19s0015g00610
			VIT_13s0019g01040															VIT_19s0085g01080
			VIT_14s0068g01570															VIT_04s0008g06970
			VIT_18s0001g06090															VIT_01s0011g01720
			VIT_14s0128g00160															VIT_17s0000g06480
			VIT_16s0039g01130															VIT_01s0011g02200
			VIT_09s0002g05590															VIT_02s0236g00140
			VIT_05s0094g00920															VIT_06s0004g04730
			VIT_05s0102g00370															VIT_08s0007g05560
			VIT_09s0002g04840															VIT_01s0026g01520
			VIT_11s0103g00550															VIT_05s0102g00660
			VIT_07s0005g00660															VIT_06s0004g08380
			VIT_01s0026g01090															VIT_18s0089g01070
			VIT_04s0023g03810															VIT_03s0017g01420
			VIT_18s0001g09040															VIT_17s0000g00090
			VIT_06s0004g03130															VIT_07s0031g01070
			VIT_14s0006g03250															VIT_12s0035g01260
			VIT_07s0005g00830															VIT_16s0098g00390
			VIT_09s0002g00690															VIT_15s0048g02650
			VIT_05s0077g01280															VIT_11s0016g01720
			VIT_10s0042g00560															VIT_07s0104g00130
			VIT_07s0104g00800															VIT_04s0044g01680
			VIT_16s0050g02310															VIT_01s0011g00910
			VIT_14s0066g02580															VIT_16s0098g00400
			VIT_06s0004g06890															VIT_08s0007g05330
			VIT_11s0052g01200															VIT_03s0063g01120
			VIT_01s0010g03530															VIT_03s0038g01930
			VIT_12s0059g01320															VIT_19s0014g05200
			VIT_19s0085g00610															VIT_16s0050g01780
			VIT_08s0040g00800															VIT_04s0008g03370
			VIT_03s0063g01240															VIT_18s0001g09710
			VIT_06s0004g07070															VIT_11s0016g01980
			VIT_04s0044g00160															VIT_16s0050g00710
			VIT_03s0038g01410															VIT_18s0072g00970
			VIT_07s0104g01230															VIT_10s0003g04330
			VIT_07s0129g00560															VIT_12s0028g00400
			VIT_05s0029g00500															VIT_17s0000g07980
			VIT_01s0026g00940															VIT_01s0011g02470
			VIT_09s0018g02110															VIT_14s0030g01720
			VIT_16s0039g00220															VIT_14s0066g01850
			VIT_15s0046g00040															VIT_17s0000g04520
			VIT_18s0001g00740															VIT_16s0039g00700
			VIT_17s0053g00590															VIT_09s0002g06380
			VIT_02s0025g04340															VIT_06s0009g01380
			VIT_16s0100g00700															VIT_14s0036g00630
			VIT_17s0000g08530															VIT_03s0088g01000
			VIT_01s0026g01420															VIT_01s0011g03950
			VIT_02s0154g00400															VIT_14s0108g01280
			VIT_15s0021g00330															VIT_02s0109g00080
			VIT_13s0106g00060															VIT_05s0029g01420
			VIT_14s0060g00680															VIT_17s0000g07400
			VIT_04s0008g02760															VIT_10s0092g00570
			VIT_08s0040g02250															VIT_15s0024g00640
			VIT_11s0052g01230															VIT_13s0047g01050
			VIT_19s0027g01890															VIT_07s0031g01910
			VIT_18s0001g13320															VIT_11s0016g01280
			VIT_12s0057g00100															VIT_03s0063g01910
			VIT_12s0034g01910															VIT_05s0020g04060
			VIT_06s0004g06840															VIT_08s0007g08290
			VIT_12s0035g01900															VIT_07s0005g01610
			VIT_05s0020g01740															VIT_15s0048g02560
			VIT_15s0021g00880															VIT_14s0060g01430
			VIT_17s0000g02010															VIT_08s0007g03770
			VIT_13s0064g00670															VIT_04s0008g00680
			VIT_19s0014g02830															VIT_07s0095g00780
			VIT_05s0077g02330															VIT_03s0063g01800
			VIT_15s0048g01010															VIT_13s0019g00890
			VIT_08s0007g06670															VIT_03s0038g03540
			VIT_18s0001g01130															VIT_03s0063g02280
			VIT_09s0002g03640															VIT_18s0122g01260
			VIT_04s0023g02240															VIT_17s0000g02740
			VIT_06s0061g01430															VIT_12s0134g00010
			VIT_09s0002g05810															VIT_01s0011g02480
			VIT_18s0041g00560															VIT_16s0100g00310
			VIT_18s0001g04680															VIT_17s0000g08000
			VIT_08s0007g04150															VIT_02s0025g03220
			VIT_14s0108g01210															VIT_02s0033g01190
			VIT_04s0023g03680															VIT_15s0021g01850
			VIT_11s0052g01320															VIT_14s0128g00180
			VIT_11s0052g01280															VIT_13s0067g03220
			VIT_14s0081g00190															VIT_04s0044g00530
			VIT_11s0065g00350															VIT_02s0012g02300
			VIT_11s0016g00730															VIT_08s0007g06530
			VIT_11s0016g04360															VIT_17s0000g06500
			VIT_08s0007g06040															VIT_05s0020g02250
			VIT_01s0146g00070															VIT_06s0004g05890
			VIT_18s0001g09580															VIT_13s0067g00610
			VIT_16s0098g00270															VIT_04s0023g02920
			VIT_16s0050g01620															VIT_17s0000g07450
			VIT_05s0062g00240															VIT_13s0139g00130
			VIT_07s0151g00640															VIT_03s0017g01980
			VIT_17s0000g01280															VIT_04s0008g00880
			VIT_08s0007g08910															VIT_06s0009g02530
			VIT_01s0010g03710															VIT_08s0032g01150
			VIT_15s0021g00470															VIT_06s0061g00330
			VIT_01s0026g02550															VIT_05s0020g03020
			VIT_18s0001g06220															VIT_01s0127g00300
			VIT_08s0007g02700															VIT_08s0007g07620
			VIT_15s0021g01040															VIT_18s0001g07410
			VIT_14s0128g00110															VIT_10s0003g04180
			VIT_10s0003g00030															VIT_07s0005g02970
			VIT_17s0000g03580															VIT_06s0004g06880
			VIT_09s0002g04080															VIT_06s0061g01520
			VIT_12s0059g01010															VIT_19s0014g01910
			VIT_05s0020g02770															VIT_18s0001g14980
			VIT_17s0000g03560															VIT_12s0028g03830
			VIT_06s0004g03260															VIT_08s0007g05400
			VIT_14s0219g00210															VIT_12s0035g00320
			VIT_04s0008g01730															VIT_06s0061g00640
			VIT_05s0077g01150															VIT_16s0022g00810
			VIT_14s0068g01620															VIT_07s0031g01900
			VIT_05s0062g00480															VIT_09s0002g04360
			VIT_14s0171g00100															VIT_15s0046g03150
			VIT_09s0002g02320															VIT_16s0039g01320
			VIT_06s0004g04600															VIT_03s0038g00910
			VIT_04s0023g01690															VIT_05s0020g04080
			VIT_05s0102g00710															VIT_18s0041g00650
			VIT_02s0025g02840															VIT_16s0050g02160
			VIT_02s0025g00430															VIT_07s0031g00090
			VIT_04s0023g01000															VIT_14s0108g01430
			VIT_06s0004g04610															VIT_17s0000g00570
			VIT_14s0083g00840															VIT_13s0067g02220
			VIT_08s0007g00980															VIT_18s0001g12240
			VIT_11s0016g00590															VIT_05s0062g00890
			VIT_05s0077g02260															VIT_12s0057g00470
			VIT_17s0000g08370															VIT_06s0004g04930
			VIT_11s0016g01520															VIT_08s0040g00770
			VIT_02s0025g03450															VIT_12s0028g00710
			VIT_01s0026g00300															VIT_06s0004g05030
			VIT_18s0086g00200															VIT_04s0008g03570
			VIT_04s0044g01000															VIT_13s0073g00170
			VIT_07s0005g01980															VIT_11s0016g01940
			VIT_13s0067g01070															VIT_08s0007g05490
			VIT_03s0038g03860															VIT_04s0008g01270
			VIT_14s0060g01940															VIT_13s0074g00410
			VIT_04s0044g01860															VIT_12s0028g00830
			VIT_14s0030g00660															VIT_16s0039g02780
			VIT_13s0019g03910															VIT_10s0003g00380
			VIT_14s0030g00300															VIT_16s0098g00350
			VIT_15s0048g00500															VIT_10s0003g00300
			VIT_19s0014g03660															VIT_03s0038g02960
			VIT_06s0004g03020															VIT_14s0068g01970
			VIT_13s0074g00610															VIT_15s0021g00940
			VIT_14s0006g02530															VIT_07s0129g00790
			VIT_01s0011g04700															VIT_06s0004g06290
			VIT_06s0061g01380															VIT_11s0016g05220
			VIT_03s0017g01410															VIT_18s0122g01290
			VIT_14s0108g00190															VIT_13s0064g01470
			VIT_04s0008g07110															VIT_12s0059g00790
			VIT_07s0141g00270															VIT_03s0017g02330
			VIT_02s0025g01240															VIT_18s0001g10450
			VIT_17s0000g02420															VIT_17s0000g03160
			VIT_19s0090g00830															VIT_12s0035g01590
			VIT_04s0044g00560															VIT_18s0001g08290
			VIT_10s0003g05450															VIT_07s0104g00730
			VIT_04s0008g04490															VIT_07s0005g03990
			VIT_10s0003g04270															VIT_18s0001g12130
			VIT_03s0063g00200															VIT_11s0016g04530
			VIT_11s0118g00350															VIT_19s0015g01910
			VIT_05s0049g00800															VIT_04s0008g05120
			VIT_19s0090g01360															VIT_12s0028g00610
			VIT_13s0019g02640															VIT_17s0000g01410
			VIT_01s0011g05950															VIT_14s0108g00760
			VIT_13s0019g00710															VIT_07s0104g00370
			VIT_15s0021g01880															VIT_06s0004g04550
			VIT_14s0006g02950															VIT_17s0000g07780
			VIT_08s0007g02030															VIT_10s0042g00460
			VIT_18s0089g00370															VIT_06s0004g07670
			VIT_08s0007g01850															VIT_08s0007g00770
			VIT_18s0001g13400															VIT_01s0137g00740
			VIT_01s0011g06330															VIT_11s0016g00720
			VIT_03s0038g02140															VIT_15s0046g01500
			VIT_02s0025g03680															VIT_06s0004g01530
			VIT_10s0003g01130															VIT_04s0008g06690
			VIT_11s0052g00160															VIT_09s0002g00790
			VIT_14s0108g00890															VIT_01s0127g00710
			VIT_19s0090g00510															VIT_05s0102g00460
			VIT_18s0001g00760															VIT_18s0072g00110
			VIT_05s0077g01140															VIT_10s0071g00190
			VIT_18s0001g14130															VIT_14s0006g02280
			VIT_14s0030g02090															VIT_08s0040g02280
			VIT_01s0011g05250															VIT_15s0048g02700
			VIT_16s0050g00170															VIT_08s0007g07820
			VIT_07s0031g02550															VIT_17s0000g06930
			VIT_06s0009g00310															VIT_01s0011g01630
			VIT_15s0021g00950															VIT_18s0001g11230
			VIT_05s0077g01930															VIT_11s0052g00020
			VIT_04s0008g00690															VIT_13s0019g03600
			VIT_18s0001g11450															VIT_18s0072g00790
			VIT_14s0068g02010															VIT_06s0061g00670
			VIT_01s0011g06200															VIT_13s0084g00510
			VIT_13s0064g01030															VIT_14s0006g01400
			VIT_05s0020g04380															VIT_04s0079g00650
			VIT_12s0028g02010															VIT_11s0037g00850
			VIT_04s0044g01110															VIT_06s0004g04580
			VIT_08s0058g00120															VIT_14s0128g00120
			VIT_14s0060g01850															VIT_08s0040g00170
			VIT_01s0011g04860															VIT_19s0015g01340
			VIT_05s0020g01820															VIT_13s0019g02910
			VIT_11s0016g04510															VIT_14s0030g01930
			VIT_10s0003g04540															VIT_02s0033g00130
			VIT_18s0001g06370															VIT_14s0006g00350
			VIT_19s0014g05000															VIT_13s0019g05110
			VIT_01s0010g02030															VIT_18s0157g00200
			VIT_05s0020g04540															VIT_03s0132g00050
			VIT_02s0012g00400															VIT_08s0007g00940
			VIT_01s0137g00520															VIT_10s0003g01650
			VIT_12s0059g02350															VIT_18s0001g00690
			VIT_17s0000g06750															VIT_17s0000g08140
			VIT_19s0014g03750															VIT_17s0000g08990
			VIT_10s0003g04990															VIT_19s0090g00420
			VIT_08s0007g00410															VIT_10s0003g02070
			VIT_10s0003g02120															VIT_17s0000g08710
			VIT_19s0014g02870															VIT_08s0056g00150
			VIT_02s0025g04110															VIT_14s0066g00310
			VIT_11s0016g00560
			VIT_08s0007g06160
			VIT_17s0000g05070
			VIT_17s0000g05280
			VIT_05s0077g01460
			VIT_18s0001g04890
			VIT_05s0094g00960
			VIT_18s0001g11160
			VIT_07s0005g01700
			VIT_08s0040g01230
			VIT_10s0003g01180
			VIT_13s0019g02840
			VIT_16s0039g01870
			VIT_11s0016g03710
			VIT_15s0024g01600
			VIT_14s0066g00300
			VIT_12s0035g01820
			VIT_04s0008g05440
			VIT_18s0001g05020
			VIT_14s0068g00030
			VIT_05s0020g01900
			VIT_02s0025g04390
			VIT_15s0046g01040
			VIT_04s0008g04920
			VIT_07s0005g02480
			VIT_13s0019g02850
			VIT_17s0000g07950
			VIT_09s0002g04620
			VIT_12s0055g01140
			VIT_10s0003g02040
			VIT_14s0068g00740
			VIT_05s0029g00200
			VIT_13s0106g00610
			VIT_03s0038g00150
			VIT_01s0011g05410
			VIT_18s0041g01880
			VIT_15s0048g01880
			VIT_01s0011g00060
			VIT_08s0056g00180
			VIT_19s0177g00080
			VIT_11s0052g01340
			VIT_01s0011g05240
			VIT_18s0001g13360
			VIT_10s0116g00710
			VIT_18s0001g05160
			VIT_01s0010g01900
			VIT_07s0005g00940
			VIT_01s0026g02520
			VIT_02s0025g03030
			VIT_05s0062g00640
			VIT_18s0001g00720
			VIT_14s0171g00170
			VIT_16s0022g01140
			VIT_06s0004g03140
			VIT_06s0004g05380
			VIT_18s0122g00590
			VIT_19s0015g00110
			VIT_17s0000g07190
			VIT_08s0007g04260
			VIT_17s0000g04880
			VIT_19s0015g00870
			VIT_13s0019g03000
			VIT_18s0089g01230
			VIT_07s0031g03070
			VIT_15s0048g01270
			VIT_18s0122g00550
			VIT_10s0003g00620
			VIT_18s0001g10830
			VIT_10s0003g04040
			VIT_17s0000g06020
			VIT_14s0108g00990
			VIT_19s0090g01480
			VIT_03s0091g01290
			VIT_17s0000g09100
			VIT_11s0052g00800
			VIT_13s0074g00700
			VIT_03s0063g00170
			VIT_04s0008g01700
			VIT_03s0088g00690
			VIT_04s0008g01520
			VIT_01s0011g04080
			VIT_10s0003g01190
			VIT_17s0000g02660
			VIT_08s0105g00400
			VIT_17s0000g07670
			VIT_10s0092g00590
			VIT_14s0066g01050
			VIT_10s0116g00590
			VIT_02s0012g01040
			VIT_02s0025g03760
			VIT_08s0007g02370
			VIT_14s0066g01500
			VIT_11s0052g00380
			VIT_02s0025g04330
			VIT_07s0005g05400
			VIT_05s0077g01250
			VIT_14s0060g00440
			VIT_18s0001g14040
			VIT_05s0049g00770
			VIT_13s0067g00660
			VIT_13s0067g01970
			VIT_09s0002g04240
			VIT_12s0055g01110
			VIT_09s0002g02220
			VIT_08s0007g04250
			VIT_13s0067g00220
			VIT_07s0141g00920
			VIT_07s0005g02730
			VIT_18s0001g10690
			VIT_13s0064g01340
			VIT_01s0011g05200
			VIT_14s0060g01300
			VIT_07s0005g00170
			VIT_17s0000g00560
			VIT_13s0067g01680

## Sheet: GO-term
	S5/S6	438							244	S6/S7							S5/S7-CARLOS	1097
	GO ID	GO Term	Count	p-value	q-value(BH)	Aspect	Genes		GO ID	GO Term	Count	p-value	q-value(BH)	Aspect	Genes		GO ID	GO Term	Count	p-value	q-value(BH)	Aspect	Genes
	GO:0044699	single-organism process	89	0.00079	0.9494	P	details		GO:0044699	manganese ion transport	2	0.00079	0.9494	P	details		GO:0009987	cellular process	467	0.00018	0.2567	P	details
	GO:0044763	single-organism cellular process	71	0.00049	0.9494	P	details		GO:0044763	intracellular sequestering of iron ion	2	0.00049	0.9494	P	details		GO:0044237	cellular metabolic process	357	0.00103	0.2704	P	details
	GO:0050896	response to stimulus	50	0.00125	0.9494	P	details		GO:0050896	multidimensional cell growth	2	0.00125	0.9494	P	details		GO:0044238	primary metabolic process	353	0.00869	0.5356	P	details
	GO:0065008	regulation of biological quality	15	0.00393	1	P	details		GO:0065008	cellular manganese ion homeostasis	2	0.00393	1	P	details		GO:0044763	single-organism cellular process	288	0.00057	0.2567	P	details
	GO:0042592	homeostatic process	11	0.00434	1	P	details		GO:0042592	iron ion transmembrane transport	2	0.00434	1	P	details		GO:0006807	nitrogen compound metabolic process	197	0.00276	0.345	P	details
	GO:0019725	cellular homeostasis	9	0.00135	0.9494	P	details		GO:0019725	histone H3 acetylation	2	0.00135	0.9494	P	details		GO:0034641	cellular nitrogen compound metabolic process	178	0.0076	0.5057	P	details
	GO:2000026	regulation of multicellular organismal development	9	0.00178	0.9494	P	details		GO:0050793	manganese ion homeostasis	2	0.00853	1	P	details		GO:1901360	organic cyclic compound metabolic process	172	0.00076	0.2567	P	details
	GO:0051239	regulation of multicellular organismal process	9	0.0034	1	P	details		GO:0051239	manganese ion transmembrane transport	2	0.0034	1	P	details		GO:0046483	heterocycle metabolic process	163	0.00051	0.2567	P	details
	GO:0050793	regulation of developmental process	9	0.00853	1	P	details		GO:2000026	sequestering of iron ion	2	0.00178	0.9494	P	details		GO:0006725	cellular aromatic compound metabolic process	163	0.00452	0.4163	P	details
	GO:0006790	sulfur compound metabolic process	8	0.00372	1	P	details		GO:0006790	iron ion transmembrane transporter activity	2	0.00372	1	P	details		GO:0006139	nucleobase-containing compound metabolic process	145	0.00425	0.4057	P	details
	GO:0055082	cellular chemical homeostasis	7	0.00137	0.9494	P	details		GO:0055082	manganese ion transmembrane transporter activity	2	0.00137	0.9494	P	details		GO:0071840	cellular component organization or biogenesis	119	0.00071	0.2567	P	details
	GO:0055080	cation homeostasis	6	0.00742	1	P	details		GO:0055080	heterochromatin	2	0.00742	1	P	details		GO:0016043	cellular component organization	108	0.00029	0.2567	P	details
	GO:0098771	inorganic ion homeostasis	6	0.00879	1	P	details		GO:0098771	nuclear heterochromatin	2	0.00879	1	P	details		GO:0006796	phosphate-containing compound metabolic process	105	0.00266	0.3406	P	details
	GO:0006875	cellular metal ion homeostasis	5	0.00302	1	P	details		GO:0006873	iron ion transport	3	0.00892	1	P	details		GO:0006793	phosphorus metabolic process	105	0.00353	0.3829	P	details
	GO:0010016	shoot system morphogenesis	5	0.00472	1	P	details		GO:0006875	cellular iron ion homeostasis	3	0.00302	1	P	details		GO:0032502	developmental process	97	0.00219	0.3193	P	details
	GO:0048831	regulation of shoot system development	5	0.00542	1	P	details		GO:0010016	maintenance of location	3	0.00472	1	P	details		GO:0044281	small molecule metabolic process	95	5.3e-05	0.1864	P	details
	GO:0030003	cellular cation homeostasis	5	0.00769	1	P	details		GO:0030003	iron ion homeostasis	3	0.00769	1	P	details		GO:0044767	single-organism developmental process	95	0.00225	0.3193	P	details
	GO:0006873	cellular ion homeostasis	5	0.00892	1	P	details		GO:0048831	cellular transition metal ion homeostasis	4	0.00542	1	P	details		GO:0042221	response to chemical	92	0.00096	0.2653	P	details
	GO:0055065	metal ion homeostasis	5	0.00918	1	P	details		GO:0055065	cellular ion homeostasis	5	0.00918	1	P	details		GO:1901564	organonitrogen compound metabolic process	88	0.00371	0.3829	P	details
	GO:0046916	cellular transition metal ion homeostasis	4	0.00987	1	P	details		GO:0046916	cellular metal ion homeostasis	5	0.00987	1	P	details		GO:0048856	anatomical structure development	85	0.00224	0.3193	P	details
	GO:0006879	cellular iron ion homeostasis	3	0.00037	0.9494	P	details		GO:0006826	shoot system morphogenesis	5	0.00062	0.9494	P	details		GO:0044707	single-multicellular organism process	84	0.00753	0.5057	P	details
	GO:0006826	iron ion transport	3	0.00062	0.9494	P	details		GO:0006879	cellular cation homeostasis	5	0.00037	0.9494	P	details		GO:0007275	multicellular organismal development	82	0.00725	0.5057	P	details
	GO:0055072	iron ion homeostasis	3	0.00198	0.9494	P	details		GO:0051235	regulation of shoot system development	5	0.00971	1	P	details		GO:0006996	organelle organization	68	0.00038	0.2567	P	details
	GO:0051235	maintenance of location	3	0.00971	1	P	details		GO:0055072	metal ion homeostasis	5	0.00198	0.9494	P	details		GO:0009628	response to abiotic stimulus	68	0.00248	0.3255	P	details
	GO:0043966	histone H3 acetylation	2	0.00164	0.9494	P	details		GO:0006828	cation homeostasis	6	0.00588	1	P	details		GO:0043436	oxoacid metabolic process	63	0.00169	0.2991	P	details
	GO:0006880	intracellular sequestering of iron ion	2	0.00217	0.9494	P	details		GO:0006880	inorganic ion homeostasis	6	0.00217	0.9494	P	details		GO:0006082	organic acid metabolic process	63	0.00177	0.2991	P	details
	GO:0097577	sequestering of iron ion	2	0.00217	0.9494	P	details		GO:0009825	cellular chemical homeostasis	7	0.00889	1	P	details		GO:0048731	system development	63	0.00706	0.5057	P	details
	GO:0005720	nuclear heterochromatin	2	0.0032	1	C	details		GO:0030026	sulfur compound metabolic process	8	0.00345	1	P	details		GO:0019752	carboxylic acid metabolic process	60	0.00148	0.2991	P	details
	GO:0030026	cellular manganese ion homeostasis	2	0.00345	1	P	details		GO:0034755	cellular homeostasis	9	0.00419	1	P	details		GO:1901700	response to oxygen-containing compound	49	0.00927	0.5356	P	details
	GO:0034755	iron ion transmembrane transport	2	0.00419	1	P	details		GO:0043966	regulation of developmental process	9	0.00164	0.9494	P	details		GO:0009605	response to external stimulus	44	0.00726	0.5057	P	details
	GO:0055071	manganese ion homeostasis	2	0.00419	1	P	details		GO:0055071	regulation of multicellular organismal process	9	0.00419	1	P	details		GO:1901135	carbohydrate derivative metabolic process	37	0.00188	0.2991	P	details
	GO:0071421	manganese ion transmembrane transport	2	0.00419	1	P	details		GO:0071421	regulation of multicellular organismal development	9	0.00419	1	P	details		GO:0010035	response to inorganic substance	36	0.00144	0.2991	P	details
	GO:0000792	heterochromatin	2	0.0048	1	C	details		GO:0097577	homeostatic process	11	0.00217	0.9494	P	details		GO:0033554	cellular response to stress	35	0.00931	0.5356	P	details
	GO:0005384	manganese ion transmembrane transporter activity	2	0.0049	1	F	details		GO:0005381	regulation of biological quality	15	0.0057	1	F	details		GO:0019637	organophosphate metabolic process	33	0.00153	0.2991	P	details
	GO:0005381	iron ion transmembrane transporter activity	2	0.0057	1	F	details		GO:0005384	response to stimulus	50	0.0049	1	F	details		GO:0006520	cellular amino acid metabolic process	28	0.00475	0.4295	P	details
	GO:0006828	manganese ion transport	2	0.00588	1	P	details		GO:0000792	single-organism cellular process	71	0.0048	1	C	details		GO:0051186	cofactor metabolic process	26	0.00025	0.2567	P	details
	GO:0009825	multidimensional cell growth	2						GO:0005720	single-organism process	89	0.0032	1	C	details		GO:0055086	nucleobase-containing small molecule metabolic process	24	0.00835	0.5282	P	details
																	GO:1901137	carbohydrate derivative biosynthetic process	23	0.00072	0.2567	P	details
																	GO:0009117	nucleotide metabolic process	23	0.00115	0.2875	P	details
																	GO:0006753	nucleoside phosphate metabolic process	23	0.00162	0.2991	P	details
																	GO:0007049	cell cycle	23	0.00962	0.5356	P	details
																	GO:0006732	coenzyme metabolic process	20	0.00088	0.2567	P	details
																	GO:0090407	organophosphate biosynthetic process	20	0.0038	0.3837	P	details
																	GO:0022402	cell cycle process	20	0.00865	0.5356	P	details
																	GO:1901605	alpha-amino acid metabolic process	19	0.00595	0.4594	P	details
																	GO:0006091	generation of precursor metabolites and energy	19	0.00808	0.5173	P	details
																	GO:0042742	defense response to bacterium	17	0.00501	0.4295	P	details
																	GO:0009657	plastid organization	16	0.0041	0.3986	P	details
																	GO:0014070	response to organic cyclic compound	16	0.00626	0.4763	P	details
																	GO:1901607	alpha-amino acid biosynthetic process	14	0.0075	0.5057	P	details
																	GO:0009658	chloroplast organization	13	0.00233	0.3219	P	details
																	GO:0044724	single-organism carbohydrate catabolic process	12	0.00087	0.2567	P	details
																	GO:0046777	protein autophosphorylation	11	0.00087	0.2567	P	details
																	GO:0072524	pyridine-containing compound metabolic process	11	0.00284	0.346	P	details
																	GO:0042440	pigment metabolic process	11	0.00793	0.514	P	details
																	GO:0032504	multicellular organism reproduction	11	0.00962	0.5356	P	details
																	GO:0071496	cellular response to external stimulus	11	0.00962	0.5356	P	details
																	GO:0051052	regulation of DNA metabolic process	10	7.1e-05	0.1864	P	details
																	GO:0019362	pyridine nucleotide metabolic process	10	0.00503	0.4295	P	details
																	GO:0046496	nicotinamide nucleotide metabolic process	10	0.00503	0.4295	P	details
																	GO:0000302	response to reactive oxygen species	10	0.00911	0.5356	P	details
																	GO:0080167	response to karrikin	9	0.00317	0.3618	P	details
																	GO:0010026	trichome differentiation	9	0.00761	0.5057	P	details
																	GO:0044419	interspecies interaction between organisms	8	0.00066	0.2567	P	details
																	GO:0034219	carbohydrate transmembrane transport	8	0.00575	0.4506	P	details
																	GO:0006972	hyperosmotic response	7	0.00138	0.2991	P	details
																	GO:0044403	symbiosis, encompassing mutualism through parasitism	7	0.00245	0.3255	P	details
																	GO:0006338	chromatin remodeling	6	0.00123	0.2935	P	details
																	GO:0051701	interaction with host	6	0.00177	0.2991	P	details
																	GO:0042538	hyperosmotic salinity response	6	0.0029	0.346	P	details
																	GO:0006305	DNA alkylation	6	0.00752	0.5057	P	details
																	GO:0006306	DNA methylation	6	0.00752	0.5057	P	details
																	GO:0006368	transcription elongation from RNA polymerase II promoter	5	0.00203	0.3135	P	details
																	GO:0031056	regulation of histone modification	5	0.00305	0.3558	P	details
																	GO:0009816	defense response to bacterium, incompatible interaction	5	0.00368	0.3829	P	details
																	GO:2000024	regulation of leaf development	5	0.00368	0.3829	P	details
																	GO:0090376	seed trichome differentiation	5	0.0044	0.4125	P	details
																	GO:0006354	DNA-templated transcription, elongation	5	0.00521	0.4295	P	details
																	GO:0009084	glutamine family amino acid biosynthetic process	5	0.00715	0.5057	P	details
																	GO:0010227	floral organ abscission	4	0.00035	0.2567	P	details
																	GO:0009838	abscission	4	0.00057	0.2567	P	details
																	GO:0000018	regulation of DNA recombination	4	0.00086	0.2567	P	details
																	GO:0090378	seed trichome elongation	4	0.00401	0.3972	P	details
																	GO:0051053	negative regulation of DNA metabolic process	4	0.00771	0.506	P	details
																	GO:0016032	viral process	4	0.00932	0.5356	P	details
																	GO:0009704	de-etiolation	3	0.00372	0.3829	P	details
																	GO:0045910	negative regulation of DNA recombination	3	0.0054	0.4295	P	details
																	GO:0009095	aromatic amino acid family biosynthetic process, prephenate pathway	3	0.00995	0.5356	P	details
																	GO:0035065	regulation of histone acetylation	3	0.00995	0.5356	P	details
																	GO:0046365	monosaccharide catabolic process	3	0.00995	0.5356	P	details
																	GO:1901983	regulation of protein acetylation	3	0.00995	0.5356	P	details
																	GO:2000756	regulation of peptidyl-lysine acetylation	3	0.00995	0.5356	P	details
																	GO:0009068	aspartate family amino acid catabolic process	2	0.00183	0.2991	P	details
																	GO:0010495	long-distance posttranscriptional gene silencing	2	0.00183	0.2991	P	details
																	GO:0010188	response to microbial phytotoxin	2	0.00533	0.4295	P	details
																	GO:0043617	cellular response to sucrose starvation	2	0.00533	0.4295	P	details
																	GO:1901703	protein localization involved in auxin polar transport	2	0.00533	0.4295	P	details
																	GO:0042802	identical protein binding	15	0.00885	0.886	F	details
																	GO:0016627	oxidoreductase activity, acting on the CH-CH group of donors	9	0.00068	0.886	F	details
																	GO:0003682	chromatin binding	9	0.00827	0.886	F	details
																	GO:0016597	amino acid binding	7	0.00441	0.886	F	details
																	GO:0016628	oxidoreductase activity, acting on the CH-CH group of donors, NAD or NADP as acceptor	5	0.00247	0.886	F	details
																	GO:0003713	transcription coactivator activity	5	0.00425	0.886	F	details
																	GO:0008378	galactosyltransferase activity	5	0.00584	0.886	F	details
																	GO:0004520	endodeoxyribonuclease activity	5	0.00678	0.886	F	details
																	GO:0005102	receptor binding	4	0.00426	0.886	F	details
																	GO:0000990	transcription factor activity, core RNA polymerase binding	3	0.00324	0.886	F	details
																	GO:0016832	aldehyde-lyase activity	3	0.00471	0.886	F	details
																	GO:0016805	dipeptidase activity	3	0.00653	0.886	F	details
																	GO:0070573	metallodipeptidase activity	3	0.00653	0.886	F	details
																	GO:0000991	transcription factor activity, core RNA polymerase II binding	2	0.00166	0.886	F	details
																	GO:0004664	prephenate dehydratase activity	2	0.00484	0.886	F	details
																	GO:0047769	arogenate dehydratase activity	2	0.00484	0.886	F	details
																	GO:0048256	flap endonuclease activity	2	0.00943	0.886	F	details
																	GO:0005623	cell	462	1e-06	0.0001457	C	details
																	GO:0044464	cell part	461	8.2e-07	0.0001433	C	details
																	GO:0005622	intracellular	413	2.2e-08	1.224e-05	C	details
																	GO:0044424	intracellular part	405	2.8e-08	1.224e-05	C	details
																	GO:0043229	intracellular organelle	339	2.1e-05	0.001412	C	details
																	GO:0043226	organelle	339	3e-05	0.001748	C	details
																	GO:0043231	intracellular membrane-bounded organelle	321	2.1e-05	0.001412	C	details
																	GO:0043227	membrane-bounded organelle	321	2.3e-05	0.001436	C	details
																	GO:0005737	cytoplasm	305	1.2e-06	0.0001498	C	details
																	GO:0044444	cytoplasmic part	264	4.5e-06	0.0003933	C	details
																	GO:0044446	intracellular organelle part	172	9.9e-05	0.00509	C	details
																	GO:0044422	organelle part	172	0.00011	0.005341	C	details
																	GO:0009536	plastid	109	1.5e-06	0.0001554	C	details
																	GO:0009507	chloroplast	106	7.3e-07	0.0001433	C	details
																	GO:0005829	cytosol	78	0.00595	0.208	C	details
																	GO:0044435	plastid part	72	8.2e-07	0.0001433	C	details
																	GO:0044434	chloroplast part	70	1.6e-06	0.0001554	C	details
																	GO:0009532	plastid stroma	43	2e-05	0.001412	C	details
																	GO:0009570	chloroplast stroma	41	5.1e-05	0.002786	C	details
																	GO:0031984	organelle subcompartment	36	0.00679	0.2263	C	details
																	GO:0009526	plastid envelope	31	0.00523	0.1987	C	details
																	GO:0009941	chloroplast envelope	30	0.00546	0.1988	C	details
																	GO:0009579	thylakoid	28	0.00824	0.2401	C	details
																	GO:0031969	chloroplast membrane	9	0.00709	0.2263	C	details
																	GO:0031977	thylakoid lumen	7	0.0041	0.1792	C	details
																	GO:0009543	chloroplast thylakoid lumen	6	0.00518	0.1987	C	details
																	GO:0031978	plastid thylakoid lumen	6	0.00518	0.1987	C	details
																	GO:0005677	chromatin silencing complex	3	0.00751	0.2263	C	details
																	GO:0070449	elongin complex	3	0.00751	0.2263	C	details
																	GO:0005674	transcription factor TFIIF complex	2	0.00184	0.08464	C	details

## Sheet: Gene annotations
	244										Karrikin genes
	clr all		Mapped IDs								GSVIVG01000162001GSVIVG01003150001GSVIVG01012870001GSVIVG01014998001GSVIVG01017422001GSVIVG01020132001GSVIVG01023803001GSVIVG01031286001GSVIVG01038513001
		Gene ID		Gene Name	PANTHER Family/Subfamily	PANTHER Protein Class	Species
				Gene Symbol
				Ortholog
		1	VITVI|EnsemblGenome=VIT_06s0004g04410|UniProtKB=D7SKI8	VIT_06s0004g04410	CRAL-TRIO domain-containing protein	CRAL-TRIO DOMAIN-CONTAINING PROTEIN (PTHR47041:SF2)	-	Vitis vinifera
					VIT_06s0004g04410					Gene ID
					ortholog					GSVIVG01000162001
		2	VITVI|EnsemblGenome=VIT_14s0108g01330|UniProtKB=D0VBC0	VIT_14s0108g01330	Chorismate mutase	CHORISMATE MUTASE 1, CHLOROPLASTIC (PTHR21145:SF0)	mutase	Vitis vinifera		GSVIVG01003150001
					VIT_14s0108g01330					GSVIVG01012870001
					ortholog					GSVIVG01014998001
		3	VITVI|EnsemblGenome=VIT_08s0007g06640|UniProtKB=F6HLI1	VIT_08s0007g06640	WRC domain-containing protein	WRC DOMAIN-CONTAINING PROTEIN (PTHR31602:SF86)	-	Vitis vinifera		GSVIVG01017422001
					VIT_08s0007g06640					GSVIVG01020132001
					ortholog					GSVIVG01023803001
		4	VITVI|EnsemblGenome=VIT_13s0064g00920|UniProtKB=F6HB60	VIT_13s0064g00920	Uncharacterized protein	ZINC FINGER CCCH DOMAIN-CONTAINING PROTEIN 56 (PTHR14493:SF114)	-	Vitis vinifera		GSVIVG01031286001
					VIT_13s0064g00920					GSVIVG01038513001
					ortholog
		5	VITVI|EnsemblGenome=VIT_18s0001g08970|UniProtKB=F6H194	VIT_18s0001g08970	Uncharacterized protein	-	-	Vitis vinifera
					VIT_18s0001g08970
					ortholog
		6	VITVI|EnsemblGenome=VIT_12s0059g02280|UniProtKB=F6HIJ7	VIT_12s0059g02280	Uncharacterized protein	MONOMERIC G-PROTEIN (PTHR47978:SF29)	-	Vitis vinifera
					VIT_12s0059g02280
					ortholog
		7	VITVI|EnsemblGenome=VIT_11s0052g00210|UniProtKB=F6GXJ6	VIT_11s0052g00210	AAA domain-containing protein	NB-ARC DOMAIN-CONTAINING PROTEIN (PTHR23155:SF1134)	antimicrobial response protein	Vitis vinifera
					VIT_11s0052g00210
					ortholog
		8	VITVI|EnsemblGenome=VIT_18s0001g03390|UniProtKB=F6H0T6	VIT_18s0001g03390	Protein kinase domain-containing protein	PROTEIN KINASE DOMAIN-CONTAINING PROTEIN (PTHR47976:SF52)	transmembrane signal receptor	Vitis vinifera
					VIT_18s0001g03390
					ortholog
		9	VITVI|EnsemblGenome=VIT_02s0012g01260|UniProtKB=D7TTX2	VIT_02s0012g01260	Uncharacterized protein	MICROSPORE-SPECIFIC PROMOTER 2 (PTHR34190:SF3)	-	Vitis vinifera
					VIT_02s0012g01260
					ortholog
		10	VITVI|EnsemblGenome=VIT_07s0031g00700|UniProtKB=F6H4K7	VIT_07s0031g00700	Uncharacterized protein	AT22559P (PTHR23050:SF23)	calmodulin-related	Vitis vinifera
					VIT_07s0031g00700
					ortholog
		11	VITVI|EnsemblGenome=VIT_06s0080g00280|UniProtKB=D7TCW3	VIT_06s0080g00280	Uncharacterized protein	SODIUM/METABOLITE COTRANSPORTER BASS4, CHLOROPLASTIC-RELATED (PTHR18640:SF12)	secondary carrier transporter	Vitis vinifera
					VIT_06s0080g00280
					ortholog
		12	VITVI|EnsemblGenome=VIT_05s0020g02000|UniProtKB=F6HDI3	VIT_05s0020g02000	Uncharacterized protein	CHROMATIN STRUCTURE-REMODELING COMPLEX PROTEIN SYD (PTHR10799:SF973)	DNA helicase	Vitis vinifera
					VIT_05s0020g02000
					ortholog
		13	VITVI|EnsemblGenome=VIT_18s0001g01770|UniProtKB=E0CR12	VIT_18s0001g01770	Uncharacterized protein	PLASTID TRANSCRIPTIONALLY ACTIVE PROTEIN 6, CHLOROPLASTIC (PTHR35994:SF1)	-	Vitis vinifera
					VIT_18s0001g01770
					ortholog
		14	VITVI|EnsemblGenome=VIT_11s0016g02420|UniProtKB=F6HGR2	VIT_11s0016g02420	Acetyltransf_11 domain-containing protein	ACYL-[ACYL-CARRIER-PROTEIN]--UDP-N-ACETYLGLUCOSAMINE O-ACYLTRANSFERASE, MITOCHONDRIAL-RELATED (PTHR43480:SF1)	acyltransferase	Vitis vinifera
					VIT_11s0016g02420
					ortholog
		15	VITVI|EnsemblGenome=VIT_18s0001g02860|UniProtKB=F6H0S0	VIT_18s0001g02860	Uncharacterized protein	PRECOCIOUS DISSOCIATION OF SISTERS 5, ISOFORM A (PTHR12663:SF0)	chromatin/chromatin-binding, or -regulatory protein	Vitis vinifera
					VIT_18s0001g02860
					ortholog
		16	VITVI|EnsemblGenome=VIT_01s0010g01380|UniProtKB=F6HFZ5	VIT_01s0010g01380	ANK_REP_REGION domain-containing protein	-	-	Vitis vinifera
					VIT_01s0010g01380
					ortholog
		17	VITVI|EnsemblGenome=VIT_09s0002g01190|UniProtKB=F6HXW0	VIT_09s0002g01190	GRAS domain-containing protein	SCARECROW-LIKE PROTEIN 29 (PTHR31636:SF40)	-	Vitis vinifera
					VIT_09s0002g01190
					ortholog
		18	VITVI|EnsemblGenome=VIT_14s0108g01070|UniProtKB=F6H5V0	VIT_14s0108g01070	NAC domain-containing protein	NAC DOMAIN-CONTAINING PROTEIN 92 (PTHR31744:SF135)	-	Vitis vinifera
					VIT_14s0108g01070
					ortholog
		19	VITVI|EnsemblGenome=VIT_07s0141g00190|UniProtKB=F6GXL3	VIT_07s0141g00190	Uncharacterized protein	OS04G0110500 PROTEIN (PTHR47928:SF125)	-	Vitis vinifera
					VIT_07s0141g00190
					ortholog
		20	VITVI|EnsemblGenome=VIT_14s0006g02190|UniProtKB=F6HSN3	VIT_14s0006g02190	Uncharacterized protein	DNA CROSS-LINK REPAIR 1 PROTEIN (PTHR23240:SF24)	DNA metabolism protein	Vitis vinifera
					VIT_14s0006g02190
					ortholog
		21	VITVI|EnsemblGenome=VIT_19s0090g01650|UniProtKB=F6HEM7	VIT_19s0090g01650	COR domain-containing protein	PROTEIN TORNADO 1 (PTHR47679:SF1)	-	Vitis vinifera
					VIT_19s0090g01650
					ortholog
		22	VITVI|EnsemblGenome=VIT_19s0014g05050|UniProtKB=E0CT45	VIT_19s0014g05050	SHSP domain-containing protein	21.7 KDA CLASS VI HEAT SHOCK PROTEIN (PTHR47838:SF1)	-	Vitis vinifera
					VIT_19s0014g05050
					ortholog
		23	VITVI|EnsemblGenome=VIT_08s0105g00380|UniProtKB=F6H6T4	VIT_08s0105g00380	Fe2OG dioxygenase domain-containing protein	2-OXOGLUTARATE-DEPENDENT DIOXYGENASE ANS-RELATED (PTHR47990:SF176)	oxygenase	Vitis vinifera
					VIT_08s0105g00380
					ortholog
		24	VITVI|EnsemblGenome=VIT_04s0008g05990|UniProtKB=F6H3J8	VIT_04s0008g05990	Threonine synthase	THREONINE SYNTHASE 2, CHLOROPLASTIC (PTHR10314:SF5)	lyase	Vitis vinifera
					VIT_04s0008g05990
					ortholog
		25	VITVI|EnsemblGenome=VIT_06s0009g02550|UniProtKB=D7T1A7	VIT_06s0009g02550	Uncharacterized protein	10 KDA HEAT SHOCK PROTEIN, MITOCHONDRIAL (PTHR10772:SF0)	chaperonin	Vitis vinifera
					VIT_06s0009g02550
					ortholog
		26	VITVI|EnsemblGenome=VIT_15s0021g02240|UniProtKB=D7SLU2	VIT_15s0021g02240	Uncharacterized protein	3-HYDROXYISOBUTYRYL-COA HYDROLASE-LIKE PROTEIN 1, MITOCHONDRIAL (PTHR43176:SF4)	hydrolase	Vitis vinifera
					VIT_15s0021g02240
					ortholog
		27	VITVI|EnsemblGenome=VIT_17s0000g04990|UniProtKB=D7SIM8	VIT_17s0000g04990	Uncharacterized protein	AGAMOUS-LIKE MADS-BOX PROTEIN AGL8 (PTHR11945:SF663)	MADS box transcription factor	Vitis vinifera
					VIT_17s0000g04990
					ortholog
		28	VITVI|EnsemblGenome=VIT_02s0025g01050|UniProtKB=D7TVC2	VIT_02s0025g01050	UBC core domain-containing protein	UBC CORE DOMAIN-CONTAINING PROTEIN (PTHR24068:SF314)	ubiquitin-protein ligase	Vitis vinifera
					VIT_02s0025g01050
					ortholog
		29	VITVI|EnsemblGenome=VIT_08s0058g01040|UniProtKB=A5BJJ8	VIT_08s0058g01040	Non-specific serine/threonine protein kinase	CBL-INTERACTING SERINE/THREONINE-PROTEIN KINASE 15 (PTHR43895:SF28)	-	Vitis vinifera
					CIPK07
					ortholog
		30	VITVI|EnsemblGenome=VIT_08s0056g00900|UniProtKB=F6HMV9	VIT_08s0056g00900	Uncharacterized protein	-	-	Vitis vinifera
					VIT_08s0056g00900
					ortholog
		31	VITVI|EnsemblGenome=VIT_03s0091g00160|UniProtKB=D7SXW6	VIT_03s0091g00160	Uncharacterized protein	PLANT BASIC SECRETORY PROTEIN (BSP) FAMILY PROTEIN (PTHR33321:SF12)	-	Vitis vinifera
					VIT_03s0091g00160
					ortholog
		32	VITVI|EnsemblGenome=VIT_14s0083g00520|UniProtKB=D7SMI9	VIT_14s0083g00520	Proline dehydrogenase	PROLINE DEHYDROGENASE 1, MITOCHONDRIAL (PTHR13914:SF0)	oxidase	Vitis vinifera
					VIT_14s0083g00520
					ortholog
		33	VITVI|EnsemblGenome=VIT_17s0000g06760|UniProtKB=D7SI60	VIT_17s0000g06760	Uncharacterized protein	F16A14.15 (PTHR33167:SF4)	-	Vitis vinifera
					VIT_17s0000g06760
					ortholog
		34	VITVI|EnsemblGenome=VIT_19s0135g00070|UniProtKB=D7SX30	VIT_19s0135g00070	Uncharacterized protein	60S RIBOSOMAL PROTEIN L18A-LIKE PROTEIN (PTHR46631:SF11)	-	Vitis vinifera
					VIT_19s0135g00070
					ortholog
		35	VITVI|EnsemblGenome=VIT_11s0016g05060|UniProtKB=D7TBZ3	VIT_11s0016g05060	Uncharacterized protein	ETHANOLAMINE KINASE (PTHR22603:SF66)	kinase	Vitis vinifera
					VIT_11s0016g05060
					ortholog
		36	VITVI|EnsemblGenome=VIT_10s0003g02060|UniProtKB=D7TJT6	VIT_10s0003g02060	Uncharacterized protein	SERINE/THREONINE-PROTEIN KINASE STY8-LIKE (PTHR44329:SF197)	non-receptor serine/threonine protein kinase	Vitis vinifera
					VIT_10s0003g02060
					ortholog
		37	VITVI|EnsemblGenome=VIT_13s0067g02090|UniProtKB=F6HC98	VIT_13s0067g02090	Cofac_haem_bdg domain-containing protein	PROTEIN RETICULATA-RELATED 6, CHLOROPLASTIC (PTHR31620:SF2)	-	Vitis vinifera
					VIT_13s0067g02090
					ortholog
		38	VITVI|EnsemblGenome=VIT_09s0070g00220|UniProtKB=F6I3C2	VIT_09s0070g00220	Uncharacterized protein	HMG BOX DOMAIN-CONTAINING PROTEIN (PTHR34835:SF34)	-	Vitis vinifera
					VIT_09s0070g00220
					ortholog
		39	VITVI|EnsemblGenome=VIT_08s0058g01090|UniProtKB=F6GXY0	VIT_08s0058g01090	Non-specific serine/threonine protein kinase	CBL-INTERACTING SERINE/THREONINE-PROTEIN KINASE 14 (PTHR43895:SF22)	-	Vitis vinifera
					VIT_08s0058g01090
					ortholog
		40	VITVI|EnsemblGenome=VIT_18s0001g11680|UniProtKB=E0CPX3	VIT_18s0001g11680	Uncharacterized protein	EXPRESSED PROTEIN (PTHR31721:SF3)	-	Vitis vinifera
					VIT_18s0001g11680
					ortholog
		41	VITVI|EnsemblGenome=VIT_08s0007g05780|UniProtKB=F6HLP1	VIT_08s0007g05780	Uncharacterized protein	NUCLEAR INTRON MATURASE 3, MITOCHONDRIAL (PTHR33642:SF4)	-	Vitis vinifera
					VIT_08s0007g05780
					ortholog
		42	VITVI|EnsemblGenome=VIT_19s0014g03100|UniProtKB=E0CSN5	VIT_19s0014g03100	Uncharacterized protein	-	-	Vitis vinifera
					VIT_19s0014g03100
					ortholog
		43	VITVI|EnsemblGenome=VIT_14s0128g00780|UniProtKB=F6HZ10	VIT_14s0128g00780	Lipoxygenase	LINOLEATE 9S-LIPOXYGENASE 1 (PTHR11771:SF126)	oxygenase	Vitis vinifera
					VIT_14s0128g00780
					ortholog
		44	VITVI|EnsemblGenome=VIT_01s0011g05680|UniProtKB=F6HFE0	VIT_01s0011g05680	Uncharacterized protein	BNAA07G38580D PROTEIN (PTHR34780:SF2)	-	Vitis vinifera
					VIT_01s0011g05680
					ortholog
		45	VITVI|EnsemblGenome=VIT_19s0014g00870|UniProtKB=F6H1V6	VIT_19s0014g00870	Uncharacterized protein	BES1/BZR1 HOMOLOG PROTEIN 4 (PTHR31506:SF19)	-	Vitis vinifera
					VIT_19s0014g00870
					ortholog
		46	VITVI|EnsemblGenome=VIT_07s0005g05680|UniProtKB=D7U3F6	VIT_07s0005g05680	TPR_REGION domain-containing protein	PROTEIN SULFUR DEFICIENCY-INDUCED 1 (PTHR36326:SF14)	-	Vitis vinifera
					VIT_07s0005g05680
					ortholog
		47	VITVI|EnsemblGenome=VIT_04s0008g03100|UniProtKB=F6H2X2	VIT_04s0008g03100	Uncharacterized protein	PROTEIN, PUTATIVE-RELATED (PTHR31769:SF9)	-	Vitis vinifera
					VIT_04s0008g03100
					ortholog
		48	VITVI|EnsemblGenome=VIT_12s0034g02510|UniProtKB=F6H8W2	VIT_12s0034g02510	Uncharacterized protein	GH21176P (PTHR31220:SF1)	-	Vitis vinifera
					VIT_12s0034g02510
					ortholog
		49	VITVI|EnsemblGenome=VIT_18s0001g13010|UniProtKB=F6H1J2	VIT_18s0001g13010	Mitogen-activated protein kinase	MITOGEN-ACTIVATED PROTEIN KINASE 2 (PTHR24055:SF196)	non-receptor serine/threonine protein kinase	Vitis vinifera
					VIT_18s0001g13010
					ortholog
		50	VITVI|EnsemblGenome=VIT_09s0002g08540|UniProtKB=F6HXN0	VIT_09s0002g08540	Uncharacterized protein	OS01G0778900 PROTEIN (PTHR33132:SF13)	-	Vitis vinifera
					VIT_09s0002g08540
					ortholog
		51	VITVI|EnsemblGenome=VIT_05s0051g00410|UniProtKB=F6HS46	VIT_05s0051g00410	4-methyl-5-beta-hydroxyethylthiazole kinase	-	-	Vitis vinifera
					VIT_05s0051g00410
					ortholog
		52	VITVI|EnsemblGenome=VIT_09s0002g00370|UniProtKB=A5C676	VIT_09s0002g00370	Uncharacterized protein	OS10G0390701 PROTEIN (PTHR34206:SF1)	-	Vitis vinifera
					VIT_09s0002g00370
					ortholog
		53	VITVI|EnsemblGenome=VIT_14s0030g02200|UniProtKB=F6HTR1	VIT_14s0030g02200	BZIP domain-containing protein	BASIC LEUCINE ZIPPER 63 (PTHR46408:SF10)	basic leucine zipper transcription factor	Vitis vinifera
					VIT_14s0030g02200
					ortholog
		54	VITVI|EnsemblGenome=VIT_16s0100g00360|UniProtKB=A5BYH9	VIT_16s0100g00360	Post-GPI attachment to proteins factor 3	POST-GPI ATTACHMENT TO PROTEINS FACTOR 3 (PTHR13148:SF0)	-	Vitis vinifera
					VIT_16s0100g00360
					ortholog
		55	VITVI|EnsemblGenome=VIT_06s0080g00170|UniProtKB=D7TCX5	VIT_06s0080g00170	Uncharacterized protein	ALUMINUM ACTIVATED MALATE TRANSPORTER FAMILY PROTEIN (PTHR31086:SF53)	transporter	Vitis vinifera
					VIT_06s0080g00170
					ortholog
		56	VITVI|EnsemblGenome=VIT_05s0051g00910|UniProtKB=F6HS69	VIT_05s0051g00910	Non-lysosomal glucosylceramidase	NON-LYSOSOMAL GLUCOSYLCERAMIDASE (PTHR12654:SF0)	glucosidase	Vitis vinifera
					VIT_05s0051g00910
					ortholog
		57	VITVI|EnsemblGenome=VIT_06s0061g00380|UniProtKB=D7SND7	VIT_06s0061g00380	Dolichol kinase	DOLICHOL KINASE (PTHR13205:SF15)	-	Vitis vinifera
					VIT_06s0061g00380
					ortholog
		58	VITVI|EnsemblGenome=VIT_02s0025g00990|UniProtKB=F6HUR4	VIT_02s0025g00990	Uncharacterized protein	ABC TRANSPORTER C FAMILY MEMBER 10-LIKE (PTHR24223:SF263)	ATP-binding cassette (ABC) transporter	Vitis vinifera
					VIT_02s0025g00990
					ortholog
		59	VITVI|EnsemblGenome=VIT_13s0064g00290|UniProtKB=F6HBD5	VIT_13s0064g00290	Epimerase domain-containing protein	EPIMERASE DOMAIN-CONTAINING PROTEIN (PTHR10366:SF755)	dehydratase	Vitis vinifera
					VIT_13s0064g00290
					ortholog
		60	VITVI|EnsemblGenome=VIT_14s0066g01390|UniProtKB=D7TWR0	VIT_14s0066g01390	HD domain-containing protein	DEOXYNUCLEOSIDE TRIPHOSPHATE TRIPHOSPHOHYDROLASE SAMHD1 (PTHR11373:SF4)	hydrolase	Vitis vinifera
					VIT_14s0066g01390
					ortholog
		61	VITVI|EnsemblGenome=VIT_01s0026g00200|UniProtKB=D7TNR2	VIT_01s0026g00200	Xyloglucan endotransglucosylase/hydrolase	XYLOGLUCAN ENDOTRANSGLUCOSYLASE/HYDROLASE PROTEIN 33-RELATED (PTHR31062:SF144)	hydrolase	Vitis vinifera
					VIT_01s0026g00200
					ortholog
		62	VITVI|EnsemblGenome=VIT_03s0038g00940|UniProtKB=F6I176	VIT_03s0038g00940	Uncharacterized protein	AUXIN-RESPONSIVE PROTEIN SAUR71-LIKE (PTHR31374:SF355)	-	Vitis vinifera
					VIT_03s0038g00940
					ortholog
		63	VITVI|EnsemblGenome=VIT_09s0070g00480|UniProtKB=F6I3D3	VIT_09s0070g00480	Uncharacterized protein	LEUCINE-RICH REPEAT EXTENSIN-LIKE PROTEIN 2 (PTHR32093:SF115)	-	Vitis vinifera
					VIT_09s0070g00480
					ortholog
		64	VITVI|EnsemblGenome=VIT_03s0038g01580|UniProtKB=F6I142	VIT_03s0038g01580	NB-ARC domain-containing protein	-	-	Vitis vinifera
					VIT_03s0038g01580
					ortholog
		65	VITVI|EnsemblGenome=VIT_03s0038g02330|UniProtKB=D7U561	VIT_03s0038g02330	Uncharacterized protein	PUTATIVE-RELATED (PTHR10774:SF192)	-	Vitis vinifera
					VIT_03s0038g02330
					ortholog
		66	VITVI|EnsemblGenome=VIT_18s0001g13790|UniProtKB=F6H064	VIT_18s0001g13790	Uncharacterized protein	CYTOCHROME P450 83B1 (PTHR47956:SF49)	oxygenase	Vitis vinifera
					VIT_18s0001g13790
					ortholog
		67	VITVI|EnsemblGenome=VIT_19s0138g00120|UniProtKB=F6GX43	VIT_19s0138g00120	1,3-beta-glucan synthase	CALLOSE SYNTHASE 8-RELATED (PTHR12741:SF22)	-	Vitis vinifera
					VIT_19s0138g00120
					ortholog
		68	VITVI|EnsemblGenome=VIT_18s0117g00260|UniProtKB=A5CA95	VIT_18s0117g00260	J domain-containing protein	NAD(P)H-QUINONE OXIDOREDUCTASE SUBUNIT T, CHLOROPLASTIC (PTHR45283:SF1)	oxidoreductase	Vitis vinifera
					VIT_18s0117g00260
					ortholog
		69	VITVI|EnsemblGenome=VIT_10s0071g00300|UniProtKB=F6HW19	VIT_10s0071g00300	Uncharacterized protein	TRANSMEMBRANE PROTEIN 53 (PTHR12265:SF30)	-	Vitis vinifera
					VIT_10s0071g00300
					ortholog
		70	VITVI|EnsemblGenome=VIT_11s0016g05070|UniProtKB=D7TBZ4	VIT_11s0016g05070	Uncharacterized protein	ETHANOLAMINE KINASE (PTHR22603:SF66)	kinase	Vitis vinifera
					VIT_11s0016g05070
					ortholog
		71	VITVI|EnsemblGenome=VIT_03s0063g01460|UniProtKB=F6HQF8	VIT_03s0063g01460	Uncharacterized protein	B3 DOMAIN-CONTAINING PROTEIN OS03G0120900 (PTHR31920:SF96)	DNA-binding transcription factor	Vitis vinifera
					VIT_03s0063g01460
					ortholog
		72	VITVI|EnsemblGenome=VIT_04s0043g00840|UniProtKB=D7TDU7	VIT_04s0043g00840	RING-type E3 ubiquitin transferase	U-BOX DOMAIN-CONTAINING PROTEIN 46-RELATED (PTHR23315:SF265)	ubiquitin-protein ligase	Vitis vinifera
					VIT_04s0043g00840
					ortholog
		73	VITVI|EnsemblGenome=VIT_12s0028g02120|UniProtKB=E0CTS3	VIT_12s0028g02120	Uncharacterized protein	-	-	Vitis vinifera
					VIT_12s0028g02120
					ortholog
		74	VITVI|EnsemblGenome=VIT_14s0068g00400|UniProtKB=F6H497	VIT_14s0068g00400	AB hydrolase-1 domain-containing protein	AB HYDROLASE-1 DOMAIN-CONTAINING PROTEIN (PTHR43689:SF37)	serine protease	Vitis vinifera
					VIT_14s0068g00400
					ortholog
		75	VITVI|EnsemblGenome=VIT_07s0151g00610|UniProtKB=D7TE00	VIT_07s0151g00610	FLZ-type domain-containing protein	FCS-LIKE ZINC FINGER 16 (PTHR46057:SF45)	-	Vitis vinifera
					VIT_07s0151g00610
					ortholog
		76	VITVI|EnsemblGenome=VIT_18s0001g11760|UniProtKB=E0CPY0	VIT_18s0001g11760	Protein DETOXIFICATION	PROTEIN DETOXIFICATION 33 (PTHR11206:SF346)	transporter	Vitis vinifera
					VIT_18s0001g11760
					ortholog
		77	VITVI|EnsemblGenome=VIT_11s0052g00840|UniProtKB=F6GXH1	VIT_11s0052g00840	Uncharacterized protein	AP2/ERF DOMAIN-CONTAINING PROTEIN (PTHR32467:SF99)	DNA-binding transcription factor	Vitis vinifera
					VIT_11s0052g00840
					ortholog
		78	VITVI|EnsemblGenome=VIT_11s0016g01420|UniProtKB=D7TCH8	VIT_11s0016g01420	Mechanosensitive ion channel protein	MECHANOSENSITIVE ION CHANNEL-LIKE PROTEIN (PTHR31618:SF7)	ion channel	Vitis vinifera
					VIT_11s0016g01420
					ortholog
		79	VITVI|EnsemblGenome=VIT_03s0017g02110|UniProtKB=F6HTP1	VIT_03s0017g02110	UDPGT domain-containing protein	GLYCOSYLTRANSFERASE (PTHR48048:SF57)	glycosyltransferase	Vitis vinifera
					VIT_03s0017g02110
					ortholog
		80	VITVI|EnsemblGenome=VIT_05s0020g04210|UniProtKB=A5AV70	VIT_05s0020g04210	Sulfate adenylyltransferase	ATP-SULFURYLASE 3, CHLOROPLASTIC (PTHR11055:SF41)	-	Vitis vinifera
					VIT_05s0020g04210
					ortholog
		81	VITVI|EnsemblGenome=VIT_10s0003g01110|UniProtKB=F6HM88	VIT_10s0003g01110	Uncharacterized protein	MATERNAL EFFECT EMBRYO ARREST 18 (PTHR31240:SF0)	-	Vitis vinifera
					VIT_10s0003g01110
					ortholog
		82	VITVI|EnsemblGenome=VIT_16s0013g02020|UniProtKB=F6I2U5	VIT_16s0013g02020	Ribosomal protein L15	60S RIBOSOMAL PROTEIN L15 (PTHR11847:SF4)	ribosomal protein	Vitis vinifera
					VIT_16s0013g02020
					ortholog
		83	VITVI|EnsemblGenome=VIT_14s0030g01950|UniProtKB=F6HTS4	VIT_14s0030g01950	Uncharacterized protein	SPERMIDINE HYDROXYCINNAMOYL TRANSFERASE (PTHR31642:SF287)	acetyltransferase	Vitis vinifera
					VIT_14s0030g01950
					ortholog
		84	VITVI|EnsemblGenome=VIT_05s0049g00930|UniProtKB=F6H8P8	VIT_05s0049g00930	MFS domain-containing protein	MFS DOMAIN-CONTAINING PROTEIN (PTHR24064:SF611)	secondary carrier transporter	Vitis vinifera
					VIT_05s0049g00930
					ortholog
		85	VITVI|EnsemblGenome=VIT_01s0011g05230|UniProtKB=A5BXZ0	VIT_01s0011g05230	C2 domain-containing protein	PROTEIN C2-DOMAIN ABA-RELATED 9 (PTHR45933:SF12)	-	Vitis vinifera
					VIT_01s0011g05230
					ortholog
		86	VITVI|EnsemblGenome=VIT_17s0000g01990|UniProtKB=F6GSP5	VIT_17s0000g01990	Uncharacterized protein	OS03G0736200 PROTEIN (PTHR45613:SF9)	-	Vitis vinifera
					VIT_17s0000g01990
					ortholog
		87	VITVI|EnsemblGenome=VIT_04s0008g03190|UniProtKB=F6H2X8	VIT_04s0008g03190	F-box domain-containing protein	F-BOX ONLY PROTEIN 13 (PTHR46301:SF9)	-	Vitis vinifera
					VIT_04s0008g03190
					ortholog
		88	VITVI|EnsemblGenome=VIT_15s0046g02300|UniProtKB=D7UCD0	VIT_15s0046g02300	Cysteine synthase	BIFUNCTIONAL L-3-CYANOALANINE SYNTHASE/CYSTEINE SYNTHASE C1, MITOCHONDRIAL (PTHR10314:SF80)	lyase	Vitis vinifera
					VIT_15s0046g02300
					ortholog
		89	VITVI|EnsemblGenome=VIT_03s0038g03560|UniProtKB=F6I0T6	VIT_03s0038g03560	Uncharacterized protein	SIGNAL RECOGNITION PARTICLE 43 KDA PROTEIN, CHLOROPLASTIC (PTHR24128:SF43)	homeodomain transcription factor	Vitis vinifera
					VIT_03s0038g03560
					ortholog
		90	VITVI|EnsemblGenome=VIT_05s0094g01160|UniProtKB=A5BNR6	VIT_05s0094g01160	Uncharacterized protein	2-ALKENAL REDUCTASE (NADP(+)-DEPENDENT) (PTHR43205:SF63)	reductase	Vitis vinifera
					VIT_05s0094g01160
					ortholog
		91	VITVI|EnsemblGenome=VIT_13s0139g00320|UniProtKB=F6HVG2	VIT_13s0139g00320	Uncharacterized protein	NB-ARC DOMAIN-CONTAINING PROTEIN (PTHR23155:SF1154)	antimicrobial response protein	Vitis vinifera
					VIT_13s0139g00320
					ortholog
		92	VITVI|EnsemblGenome=VIT_16s0148g00220|UniProtKB=F6HWF8	VIT_16s0148g00220	Protein kinase domain-containing protein	PROTEIN KINASE DOMAIN-CONTAINING PROTEIN (PTHR27009:SF301)	-	Vitis vinifera
					VIT_16s0148g00220
					ortholog
		93	VITVI|EnsemblGenome=VIT_15s0048g00930|UniProtKB=D7U7S3	VIT_15s0048g00930	ATP-dependent DNA helicase 2 subunit KU80	X-RAY REPAIR CROSS-COMPLEMENTING PROTEIN 5 (PTHR12604:SF4)	DNA helicase	Vitis vinifera
					VIT_15s0048g00930
					ortholog
		94	VITVI|EnsemblGenome=VIT_07s0005g01210|UniProtKB=D7U2G1	VIT_07s0005g01210	Uncharacterized protein	OS01G0305900 PROTEIN (PTHR47999:SF6)	DNA-binding transcription factor	Vitis vinifera
					VIT_07s0005g01210
					ortholog
		95	VITVI|EnsemblGenome=VIT_07s0005g05660|UniProtKB=F6HZY1	VIT_07s0005g05660	F-box domain-containing protein	F-BOX DOMAIN-CONTAINING PROTEIN (PTHR46301:SF4)	-	Vitis vinifera
					VIT_07s0005g05660
					ortholog
		96	VITVI|EnsemblGenome=VIT_03s0038g03040|UniProtKB=D7U4Z3	VIT_03s0038g03040	Uncharacterized protein	SERINE/THREONINE-PROTEIN KINASE STY46 (PTHR44329:SF128)	non-receptor serine/threonine protein kinase	Vitis vinifera
					VIT_03s0038g03040
					ortholog
		97	VITVI|EnsemblGenome=VIT_14s0068g01830|UniProtKB=D7SVN5	VIT_14s0068g01830	Uncharacterized protein	GPI-ANCHORED-LIKE PROTEIN (DUF 3339) (PTHR33128:SF47)	-	Vitis vinifera
					VIT_14s0068g01830
					ortholog
		98	VITVI|EnsemblGenome=VIT_06s0061g00440|UniProtKB=D7SND2	VIT_06s0061g00440	Uncharacterized protein	HEAVY METAL-ASSOCIATED ISOPRENYLATED PLANT PROTEIN 3 (PTHR46413:SF2)	-	Vitis vinifera
					VIT_06s0061g00440
					ortholog
		99	VITVI|EnsemblGenome=VIT_08s0058g00150|UniProtKB=F6GXV2	VIT_08s0058g00150	Uncharacterized protein	AMMONIUM TRANSPORTER MEP2 (PTHR43029:SF10)	transporter	Vitis vinifera
					VIT_08s0058g00150
					ortholog
		100	VITVI|EnsemblGenome=VIT_10s0003g05070|UniProtKB=F6HLY7	VIT_10s0003g05070	Rotamase	SMALL RNA 2'-O-METHYLTRANSFERASE (PTHR21404:SF3)	-	Vitis vinifera
					VIT_10s0003g05070
					ortholog
		101	VITVI|EnsemblGenome=VIT_01s0011g04480|UniProtKB=A5AT73	VIT_01s0011g04480	Uncharacterized protein	HISTONE CHAPERONE ASF1B-A-RELATED (PTHR12040:SF0)	chromatin/chromatin-binding, or -regulatory protein	Vitis vinifera
					VIT_01s0011g04480
					ortholog
		102	VITVI|EnsemblGenome=VIT_19s0015g00320|UniProtKB=D7UAF8	VIT_19s0015g00320	Uncharacterized protein	TWO-PORE POTASSIUM CHANNEL 1 (PTHR11003:SF291)	ion channel	Vitis vinifera
					VIT_19s0015g00320
					ortholog
		103	VITVI|EnsemblGenome=VIT_02s0025g02310|UniProtKB=A5BHT6	VIT_02s0025g02310	BHLH domain-containing protein	TRANSCRIPTION FACTOR BHLH157-RELATED (PTHR46196:SF2)	basic helix-loop-helix transcription factor	Vitis vinifera
					VIT_02s0025g02310
					ortholog
		104	VITVI|EnsemblGenome=VIT_14s0081g00330|UniProtKB=A5C4J5	VIT_14s0081g00330	SWIM-type domain-containing protein	SWIM-TYPE DOMAIN-CONTAINING PROTEIN (PTHR31973:SF171)	-	Vitis vinifera
					VIT_14s0081g00330
					ortholog
		105	VITVI|EnsemblGenome=VIT_19s0014g01350|UniProtKB=F6H2N3	VIT_19s0014g01350	ALOG domain-containing protein	PROTEIN LIGHT-DEPENDENT SHORT HYPOCOTYLS 7-RELATED (PTHR31165:SF9)	-	Vitis vinifera
					VIT_19s0014g01350
					ortholog
		106	VITVI|EnsemblGenome=VIT_19s0177g00280|UniProtKB=D7T0C2	VIT_19s0177g00280	Uncharacterized protein	OS06G0474800 PROTEIN (PTHR45295:SF4)	chaperone	Vitis vinifera
					VIT_19s0177g00280
					ortholog
		107	VITVI|EnsemblGenome=VIT_08s0007g06140|UniProtKB=F6HLL4	VIT_08s0007g06140	Uncharacterized protein	FT-INTERACTING PROTEIN 1 (PTHR45707:SF9)	-	Vitis vinifera
					VIT_08s0007g06140
					ortholog
		108	VITVI|EnsemblGenome=VIT_18s0001g08360|UniProtKB=E0CNW3	VIT_18s0001g08360	DUF676 domain-containing protein	DUF676 DOMAIN-CONTAINING PROTEIN (PTHR12482:SF41)	-	Vitis vinifera
					VIT_18s0001g08360
					ortholog
		109	VITVI|EnsemblGenome=VIT_03s0091g00390|UniProtKB=D7SXU7	VIT_03s0091g00390	Uncharacterized protein	SNAKIN-1 (PTHR23201:SF118)	-	Vitis vinifera
					VIT_03s0091g00390
					ortholog
		110	VITVI|EnsemblGenome=VIT_14s0066g01070|UniProtKB=D7TWM8	VIT_14s0066g01070	Peptide deformylase	PEPTIDE DEFORMYLASE (PTHR10458:SF22)	hydrolase	Vitis vinifera
					VIT_14s0066g01070
					ortholog
		111	VITVI|EnsemblGenome=VIT_16s0039g01070|UniProtKB=D7T7H2	VIT_16s0039g01070	Uncharacterized protein	GLUTATHIONE S-TRANSFERASE U8 (PTHR11260:SF676)	transferase	Vitis vinifera
					VIT_16s0039g01070
					ortholog
		112	VITVI|EnsemblGenome=VIT_14s0068g02120|UniProtKB=F6H3Y4	VIT_14s0068g02120	Uncharacterized protein	CYTOCHROME P450, FAMILY 94, SUBFAMILY B, POLYPEPTIDE 2 (PTHR24296:SF204)	oxygenase	Vitis vinifera
					VIT_14s0068g02120
					ortholog
		113	VITVI|EnsemblGenome=VIT_04s0008g04240|UniProtKB=F6H3F7	VIT_04s0008g04240	2Fe-2S ferredoxin-type domain-containing protein	2FE-2S FERREDOXIN-TYPE DOMAIN-CONTAINING PROTEIN (PTHR23426:SF65)	oxidoreductase	Vitis vinifera
					VIT_04s0008g04240
					ortholog
		114	VITVI|EnsemblGenome=VIT_18s0001g06040|UniProtKB=F6H0R4	VIT_18s0001g06040	Uncharacterized protein	-	-	Vitis vinifera
					VIT_18s0001g06040
					ortholog
		115	VITVI|EnsemblGenome=VIT_18s0001g14270|UniProtKB=E0CQ56	VIT_18s0001g14270	Uncharacterized protein	OS05G0432200 PROTEIN (PTHR23201:SF119)	-	Vitis vinifera
					VIT_18s0001g14270
					ortholog
		116	VITVI|EnsemblGenome=VIT_19s0135g00300|UniProtKB=F6H5K7	VIT_19s0135g00300	PGG domain-containing protein	PGG DOMAIN-CONTAINING PROTEIN (PTHR24177:SF368)	scaffold/adaptor protein	Vitis vinifera
					VIT_19s0135g00300
					ortholog
		117	VITVI|EnsemblGenome=VIT_17s0000g02150|UniProtKB=D7SJD4	VIT_17s0000g02150	Ribosomal protein L19	RIBOSOMAL_L19E DOMAIN-CONTAINING PROTEIN (PTHR10722:SF37)	ribosomal protein	Vitis vinifera
					VIT_17s0000g02150
					ortholog
		118	VITVI|EnsemblGenome=VIT_02s0025g01610|UniProtKB=F6HU28	VIT_02s0025g01610	Uncharacterized protein	PHOSPHATIDYLINOSITOL 4-KINASE GAMMA 2 (PTHR45800:SF5)	nucleotide kinase	Vitis vinifera
					VIT_02s0025g01610
					ortholog
		119	VITVI|EnsemblGenome=VIT_03s0180g00010|UniProtKB=F6I5Z3	VIT_03s0180g00010	Uncharacterized protein	CYSTEINE PROTEASE RD21B-RELATED (PTHR12411:SF745)	cysteine protease	Vitis vinifera
					VIT_03s0180g00010
					ortholog
		120	VITVI|EnsemblGenome=VIT_06s0061g01440|UniProtKB=D7SN42	VIT_06s0061g01440	RAB6-interacting golgin	RAB6-INTERACTING GOLGIN (PTHR21470:SF2)	-	Vitis vinifera
					VIT_06s0061g01440
					ortholog
		121	VITVI|EnsemblGenome=VIT_17s0000g09820|UniProtKB=F6GTM8	VIT_17s0000g09820	AAA domain-containing protein	PROTEIN STICHEL-LIKE 2 (PTHR11669:SF0)	DNA-directed DNA polymerase	Vitis vinifera
					VIT_17s0000g09820
					ortholog
		122	VITVI|EnsemblGenome=VIT_13s0139g00340|UniProtKB=F6HVG3	VIT_13s0139g00340	Uncharacterized protein	NB-ARC DOMAIN-CONTAINING PROTEIN (PTHR23155:SF1154)	antimicrobial response protein	Vitis vinifera
					VIT_13s0139g00340
					ortholog
		123	VITVI|EnsemblGenome=VIT_16s0050g01070|UniProtKB=F6H6D0	VIT_16s0050g01070	CbiA domain-containing protein	SEPTUM SITE-DETERMINING PROTEIN MIND HOMOLOG, CHLOROPLASTIC-RELATED (PTHR43384:SF6)	-	Vitis vinifera
					VIT_16s0050g01070
					ortholog
		124	VITVI|EnsemblGenome=VIT_02s0012g02160|UniProtKB=D7TTQ8	VIT_02s0012g02160	Glycerol-3-phosphate acyltransferase, chloroplastic	GLYCEROL-3-PHOSPHATE ACYLTRANSFERASE, CHLOROPLASTIC (PTHR35695:SF1)	acyltransferase	Vitis vinifera
					VIT_02s0012g02160
					ortholog
		125	VITVI|EnsemblGenome=VIT_12s0034g00040|UniProtKB=F6H997	VIT_12s0034g00040	Uncharacterized protein	GLYCOSYLTRANSFERASE (PTHR48048:SF57)	glycosyltransferase	Vitis vinifera
					VIT_12s0034g00040
					ortholog
		126	VITVI|EnsemblGenome=VIT_14s0006g02900|UniProtKB=F6HSS2	VIT_14s0006g02900	Hydrolase_4 domain-containing protein	HYDROLASE_4 DOMAIN-CONTAINING PROTEIN (PTHR11614:SF146)	phospholipase	Vitis vinifera
					VIT_14s0006g02900
					ortholog
		127	VITVI|EnsemblGenome=VIT_03s0038g04160|UniProtKB=F6I0P2	VIT_03s0038g04160	Phorbol-ester/DAG-type domain-containing protein	C1_2 DOMAIN-CONTAINING PROTEIN (PTHR46477:SF17)	-	Vitis vinifera
					VIT_03s0038g04160
					ortholog
		128	VITVI|EnsemblGenome=VIT_13s0064g01000|UniProtKB=F6HBF4	VIT_13s0064g01000	Telomerase reverse transcriptase	TELOMERASE REVERSE TRANSCRIPTASE (PTHR12066:SF0)	DNA metabolism protein	Vitis vinifera
					VIT_13s0064g01000
					ortholog
		129	VITVI|EnsemblGenome=VIT_03s0038g02860|UniProtKB=F6I0Y1	VIT_03s0038g02860	Uncharacterized protein	NEUTRAL AMINO ACID TRANSPORTER (PTHR45826:SF4)	transporter	Vitis vinifera
					VIT_03s0038g02860
					ortholog
		130	VITVI|EnsemblGenome=VIT_18s0041g01840|UniProtKB=F6I459	VIT_18s0041g01840	F-box domain-containing protein	F-BOX DOMAIN-CONTAINING PROTEIN (PTHR47993:SF72)	-	Vitis vinifera
					VIT_18s0041g01840
					ortholog
		131	VITVI|EnsemblGenome=VIT_07s0104g01360|UniProtKB=F6HQ13	VIT_07s0104g01360	CONSTANS-like protein 13	ZINC FINGER PROTEIN CONSTANS-LIKE 13 (PTHR31717:SF58)	-	Vitis vinifera
					VIT_07s0104g01360
					ortholog
		132	VITVI|EnsemblGenome=VIT_18s0001g02820|UniProtKB=F6H0L5	VIT_18s0001g02820	WD_REPEATS_REGION domain-containing protein	PROTEIN NEDD1 (PTHR45096:SF1)	-	Vitis vinifera
					VIT_18s0001g02820
					ortholog
		133	VITVI|EnsemblGenome=VIT_14s0060g01680|UniProtKB=D7U9Y9	VIT_14s0060g01680	Uncharacterized protein	TOPLESS-RELATED PROTEIN 3 (PTHR44083:SF2)	-	Vitis vinifera
					VIT_14s0060g01680
					ortholog
		134	VITVI|EnsemblGenome=VIT_03s0038g04760|UniProtKB=F6I0K5	VIT_03s0038g04760	BHLH domain-containing protein	TRANSCRIPTION FACTOR BHLH76-RELATED (PTHR12565:SF405)	-	Vitis vinifera
					VIT_03s0038g04760
					ortholog
		135	VITVI|EnsemblGenome=VIT_15s0046g03110|UniProtKB=F6I5Z9	VIT_15s0046g03110	CAP10 domain-containing protein	CAP10 DOMAIN-CONTAINING PROTEIN (PTHR12203:SF74)	-	Vitis vinifera
					VIT_15s0046g03110
					ortholog
		136	VITVI|EnsemblGenome=VIT_12s0059g00100|UniProtKB=F6HI84	VIT_12s0059g00100	ANK_REP_REGION domain-containing protein	ANK_REP_REGION DOMAIN-CONTAINING PROTEIN-RELATED (PTHR24126:SF14)	-	Vitis vinifera
					VIT_12s0059g00100
					ortholog
		137	VITVI|EnsemblGenome=VIT_04s0023g00220|UniProtKB=D7SPT0	VIT_04s0023g00220	Uncharacterized protein	ZINC FINGER CCCH DOMAIN-CONTAINING PROTEIN 48-RELATED (PTHR19865:SF6)	-	Vitis vinifera
					VIT_04s0023g00220
					ortholog
		138	VITVI|EnsemblGenome=VIT_15s0048g00870|UniProtKB=D7U7S8	VIT_15s0048g00870	AT-hook motif nuclear-localized protein	AT-HOOK MOTIF NUCLEAR-LOCALIZED PROTEIN 1 (PTHR31500:SF7)	-	Vitis vinifera
					VIT_15s0048g00870
					ortholog
		139	VITVI|EnsemblGenome=VIT_13s0019g00840|UniProtKB=A5BIN1	VIT_13s0019g00840	NAD(P)-bd_dom domain-containing protein	UDP-D-GLUCURONATE CARBOXY-LYASE-LIKE PROTEIN-RELATED (PTHR43078:SF7)	decarboxylase	Vitis vinifera
					VIT_13s0019g00840
					ortholog
		140	VITVI|EnsemblGenome=VIT_02s0087g00180|UniProtKB=D7TFG1	VIT_02s0087g00180	Uncharacterized protein	SPERMIDINE/PUTRESCINE-BINDING PERIPLASMIC PROTEIN (PTHR30222:SF17)	-	Vitis vinifera
					VIT_02s0087g00180
					ortholog
		141	VITVI|EnsemblGenome=VIT_07s0005g06340|UniProtKB=D7U3J2	VIT_07s0005g06340	Cyclin-dependent kinase inhibitor	CYCLIN-DEPENDENT KINASE INHIBITOR 4 (PTHR46776:SF30)	kinase inhibitor	Vitis vinifera
					VIT_07s0005g06340
					ortholog
		142	VITVI|EnsemblGenome=VIT_18s0001g09510|UniProtKB=F6GZP6	VIT_18s0001g09510	Uncharacterized protein	P450, PUTATIVE-RELATED (PTHR47947:SF30)	oxygenase	Vitis vinifera
					VIT_18s0001g09510
					ortholog
		143	VITVI|EnsemblGenome=VIT_01s0010g01680|UniProtKB=D7TAF6	VIT_01s0010g01680	Uncharacterized protein	F26K24.21 PROTEIN (PTHR46361:SF1)	-	Vitis vinifera
					VIT_01s0010g01680
					ortholog
		144	VITVI|EnsemblGenome=VIT_04s0023g00830|UniProtKB=F6GX14	VIT_04s0023g00830	Calreticulin	CALRETICULIN-3 (PTHR11073:SF6)	chaperone	Vitis vinifera
					VIT_04s0023g00830
					ortholog
		145	VITVI|EnsemblGenome=VIT_10s0071g00490|UniProtKB=F6HW04	VIT_10s0071g00490	Uncharacterized protein	C3H1-TYPE DOMAIN-CONTAINING PROTEIN (PTHR44489:SF1)	-	Vitis vinifera
					VIT_10s0071g00490
					ortholog
		146	VITVI|EnsemblGenome=VIT_04s0008g03040|UniProtKB=F6H2W7	VIT_04s0008g03040	PWI domain-containing protein	ZINC FINGER CCCH DOMAIN-CONTAINING PROTEIN 14 (PTHR14738:SF29)	-	Vitis vinifera
					VIT_04s0008g03040
					ortholog
		147	VITVI|EnsemblGenome=VIT_17s0000g05360|UniProtKB=F6GTC6	VIT_17s0000g05360	Germin-like protein	GERMIN-LIKE PROTEIN SUBFAMILY T MEMBER 1 (PTHR31238:SF14)	-	Vitis vinifera
					VIT_17s0000g05360
					ortholog
		148	VITVI|EnsemblGenome=VIT_17s0000g06830|UniProtKB=F6GT34	VIT_17s0000g06830	Uncharacterized protein	C2H2-TYPE DOMAIN-CONTAINING PROTEIN (PTHR45762:SF12)	RNA metabolism protein	Vitis vinifera
					VIT_17s0000g06830
					ortholog
		149	VITVI|EnsemblGenome=VIT_06s0004g00690|UniProtKB=F6GUK4	VIT_06s0004g00690	Uncharacterized protein	IQ DOMAIN-CONTAINING PROTEIN IQM2 (PTHR31250:SF14)	-	Vitis vinifera
					VIT_06s0004g00690
					ortholog
		150	VITVI|EnsemblGenome=VIT_14s0081g00110|UniProtKB=F6HVL3	VIT_14s0081g00110	Uncharacterized protein	OS04G0350000 PROTEIN (PTHR45613:SF207)	-	Vitis vinifera
					VIT_14s0081g00110
					ortholog
		151	VITVI|EnsemblGenome=VIT_04s0008g06050|UniProtKB=D7SUZ7	VIT_04s0008g06050	Protein kinase domain-containing protein	PROTEIN KINASE DOMAIN-CONTAINING PROTEIN (PTHR27001:SF62)	-	Vitis vinifera
					VIT_04s0008g06050
					ortholog
		152	VITVI|EnsemblGenome=VIT_06s0080g00810|UniProtKB=F6HHE0	VIT_06s0080g00810	Uncharacterized protein	NEOXANTHIN SYNTHASE, CHLOROPLASTIC (PTHR43876:SF17)	oxygenase	Vitis vinifera
					VIT_06s0080g00810
					ortholog
		153	VITVI|EnsemblGenome=VIT_19s0014g05220|UniProtKB=E0CT63	VIT_19s0014g05220	Uncharacterized protein	OS01G0676200 PROTEIN (PTHR36719:SF1)	-	Vitis vinifera
					VIT_19s0014g05220
					ortholog
		154	VITVI|EnsemblGenome=VIT_14s0171g00240|UniProtKB=D7UBE8	VIT_14s0171g00240	Uncharacterized protein	FI11703P (PTHR12585:SF29)	-	Vitis vinifera
					VIT_14s0171g00240
					ortholog
		155	VITVI|EnsemblGenome=VIT_16s0050g02250|UniProtKB=F6H6H5	VIT_16s0050g02250	DYW_deaminase domain-containing protein	DYW_DEAMINASE DOMAIN-CONTAINING PROTEIN (PTHR24015:SF1832)	-	Vitis vinifera
					VIT_16s0050g02250
					ortholog
		156	VITVI|EnsemblGenome=VIT_18s0001g07780|UniProtKB=F6H149	VIT_18s0001g07780	RNase H domain-containing protein	RNASE H DOMAIN-CONTAINING PROTEIN (PTHR12300:SF57)	membrane traffic protein	Vitis vinifera
					VIT_18s0001g07780
					ortholog
		157	VITVI|EnsemblGenome=VIT_18s0041g01870|UniProtKB=F6I458	VIT_18s0041g01870	Uncharacterized protein	PHOSPHOPANTETHEINE ADENYLYLTRANSFERASE (PTHR10695:SF50)	kinase	Vitis vinifera
					VIT_18s0041g01870
					ortholog
		158	VITVI|EnsemblGenome=VIT_12s0028g01230|UniProtKB=F6H563	VIT_12s0028g01230	Uncharacterized protein	FANCONI ANEMIA GROUP D2 PROTEIN (PTHR32086:SF0)	-	Vitis vinifera
					VIT_12s0028g01230
					ortholog
		159	VITVI|EnsemblGenome=VIT_06s0004g08490|UniProtKB=F6GU58	VIT_06s0004g08490	Uncharacterized protein	-	-	Vitis vinifera
					VIT_06s0004g08490
					ortholog
		160	VITVI|EnsemblGenome=VIT_06s0061g00520|UniProtKB=F6GW94	VIT_06s0061g00520	Carboxypeptidase	CARBOXYPEPTIDASE Y (PTHR11802:SF113)	serine protease	Vitis vinifera
					VIT_06s0061g00520
					ortholog
		161	VITVI|EnsemblGenome=VIT_07s0191g00050|UniProtKB=F6HRN8	VIT_07s0191g00050	Peroxidase	PEROXIDASE 17 (PTHR31388:SF2)	peroxidase	Vitis vinifera
					VIT_07s0191g00050
					ortholog
		162	VITVI|EnsemblGenome=VIT_11s0052g00200|UniProtKB=D7SQH0	VIT_11s0052g00200	AAA domain-containing protein	NB-ARC DOMAIN-CONTAINING PROTEIN (PTHR23155:SF1134)	antimicrobial response protein	Vitis vinifera
					VIT_11s0052g00200
					ortholog
		163	VITVI|EnsemblGenome=VIT_08s0007g02340|UniProtKB=D7TH66	VIT_08s0007g02340	Exocyst subunit Exo70 family protein	EXOCYST COMPLEX COMPONENT EXO70A3-RELATED (PTHR12542:SF135)	membrane traffic protein	Vitis vinifera
					VIT_08s0007g02340
					ortholog
		164	VITVI|EnsemblGenome=VIT_07s0005g02700|UniProtKB=F6HZG3	VIT_07s0005g02700	Uncharacterized protein	TWO-PORE POTASSIUM CHANNEL 4-RELATED (PTHR11003:SF268)	ion channel	Vitis vinifera
					VIT_07s0005g02700
					ortholog
		165	VITVI|EnsemblGenome=VIT_03s0063g00910|UniProtKB=F6HQE3	VIT_03s0063g00910	TF-B3 domain-containing protein	B3 DOMAIN-CONTAINING PROTEIN OS03G0120900 (PTHR31920:SF96)	DNA-binding transcription factor	Vitis vinifera
					VIT_03s0063g00910
					ortholog
		166	VITVI|EnsemblGenome=VIT_14s0066g01450|UniProtKB=F6HV03	VIT_14s0066g01450	Uncharacterized protein	METHYL-CPG-BINDING DOMAIN-CONTAINING PROTEIN 9 (PTHR47162:SF3)	-	Vitis vinifera
					VIT_14s0066g01450
					ortholog
		167	VITVI|EnsemblGenome=VIT_07s0141g00140|UniProtKB=F6GXL0	VIT_07s0141g00140	Histone acetyltransferase	HISTONE ACETYLTRANSFERASE (PTHR45750:SF3)	-	Vitis vinifera
					VIT_07s0141g00140
					ortholog
		168	VITVI|EnsemblGenome=VIT_01s0010g02100|UniProtKB=F6HG27	VIT_01s0010g02100	C2H2-type domain-containing protein	PROTEIN INDETERMINATE-DOMAIN 5, CHLOROPLASTIC (PTHR10593:SF214)	non-receptor serine/threonine protein kinase	Vitis vinifera
					VIT_01s0010g02100
					ortholog
		169	VITVI|EnsemblGenome=VIT_07s0031g02650|UniProtKB=D7SWG8	VIT_07s0031g02650	DUF632 domain-containing protein	-	-	Vitis vinifera
					VIT_07s0031g02650
					ortholog
		170	VITVI|EnsemblGenome=VIT_04s0008g01230|UniProtKB=F6H3N7	VIT_04s0008g01230	LEA_2 domain-containing protein	LEA_2 DOMAIN-CONTAINING PROTEIN (PTHR31234:SF6)	-	Vitis vinifera
					VIT_04s0008g01230
					ortholog
		171	VITVI|EnsemblGenome=VIT_04s0023g02700|UniProtKB=F6GWR8	VIT_04s0023g02700	Thioredoxin domain-containing protein	THIOREDOXIN H1 (PTHR10438:SF452)	oxidoreductase	Vitis vinifera
					Trxh1
					ortholog
		172	VITVI|EnsemblGenome=VIT_04s0069g00720|UniProtKB=F6H9H1	VIT_04s0069g00720	Uncharacterized protein	OS06G0188250 PROTEIN (PTHR34836:SF1)	-	Vitis vinifera
					VIT_04s0069g00720
					ortholog
		173	VITVI|EnsemblGenome=VIT_01s0011g01440|UniProtKB=D7T9N0	VIT_01s0011g01440	Uncharacterized protein	UREASE ACCESSORY PROTEIN D (PTHR33643:SF1)	-	Vitis vinifera
					VIT_01s0011g01440
					ortholog
		174	VITVI|EnsemblGenome=VIT_04s0079g00600|UniProtKB=D7TA34	VIT_04s0079g00600	Glutamate decarboxylase	GLUTAMATE DECARBOXYLASE (PTHR43321:SF3)	decarboxylase	Vitis vinifera
					VIT_04s0079g00600
					ortholog
		175	VITVI|EnsemblGenome=VIT_18s0041g01700|UniProtKB=F6I466	VIT_18s0041g01700	Uncharacterized protein	-	-	Vitis vinifera
					VIT_18s0041g01700
					ortholog
		176	VITVI|EnsemblGenome=VIT_02s0154g00410|UniProtKB=F6HPA7	VIT_02s0154g00410	Uncharacterized protein	PROTEIN, PUTATIVE-RELATED (PTHR35307:SF3)	-	Vitis vinifera
					VIT_02s0154g00410
					ortholog
		177	VITVI|EnsemblGenome=VIT_18s0001g11130|UniProtKB=F6H1D9	VIT_18s0001g11130	Uncharacterized protein	AR781 (PTHR33095:SF14)	-	Vitis vinifera
					VIT_18s0001g11130
					ortholog
		178	VITVI|EnsemblGenome=VIT_01s0011g02720|UniProtKB=D7T9B8	VIT_01s0011g02720	Uncharacterized protein	OS01G0642200 PROTEIN (PTHR35831:SF2)	-	Vitis vinifera
					VIT_01s0011g02720
					ortholog
		179	VITVI|EnsemblGenome=VIT_08s0007g04600|UniProtKB=F6HKD7	VIT_08s0007g04600	Uncharacterized protein	GLYCOSYLTRANSFERASE (PTHR48047:SF23)	glycosyltransferase	Vitis vinifera
					VIT_08s0007g04600
					ortholog
		180	VITVI|EnsemblGenome=VIT_12s0028g01240|UniProtKB=F6H562	VIT_12s0028g01240	Uncharacterized protein	FANCONI ANEMIA GROUP D2 PROTEIN (PTHR32086:SF0)	-	Vitis vinifera
					VIT_12s0028g01240
					ortholog
		181	VITVI|EnsemblGenome=VIT_10s0092g00480|UniProtKB=F6I3I4	VIT_10s0092g00480	Uncharacterized protein	CYTOCHROME P450 71D7 (PTHR47956:SF107)	oxygenase	Vitis vinifera
					VIT_10s0092g00480
					ortholog
		182	VITVI|EnsemblGenome=VIT_01s0011g06000|UniProtKB=F6HFC1	VIT_01s0011g06000	Uncharacterized protein	PROTEIN CCC1 (PTHR31851:SF52)	transporter	Vitis vinifera
					VIT_01s0011g06000
					ortholog
		183	VITVI|EnsemblGenome=VIT_05s0124g00330|UniProtKB=F6I3S3	VIT_05s0124g00330	Uncharacterized protein	GEM-ASSOCIATED PROTEIN 2 (PTHR12794:SF0)	RNA splicing factor	Vitis vinifera
					VIT_05s0124g00330
					ortholog
		184	VITVI|EnsemblGenome=VIT_08s0007g07890|UniProtKB=F6HL62	VIT_08s0007g07890	DYW_deaminase domain-containing protein	DYW_DEAMINASE DOMAIN-CONTAINING PROTEIN (PTHR24015:SF1693)	-	Vitis vinifera
					VIT_08s0007g07890
					ortholog
		185	VITVI|EnsemblGenome=VIT_14s0068g02080|UniProtKB=A5BE38	VIT_14s0068g02080	Uncharacterized protein	EMB|CAB87702.1 (PTHR31265:SF28)	-	Vitis vinifera
					VIT_14s0068g02080
					ortholog
		186	VITVI|EnsemblGenome=VIT_08s0007g04850|UniProtKB=A5BED9	VIT_08s0007g04850	Serine/threonine protein phosphatase 2A regulatory subunit	WELL-ROUNDED, ISOFORM B (PTHR10257:SF3)	protein phosphatase	Vitis vinifera
					VIT_08s0007g04850
					ortholog
		187	VITVI|EnsemblGenome=VIT_17s0000g02570|UniProtKB=D7SJ91	VIT_17s0000g02570	Mitogen-activated protein kinase	MITOGEN-ACTIVATED PROTEIN KINASE 9 (PTHR24055:SF429)	non-receptor serine/threonine protein kinase	Vitis vinifera
					VIT_17s0000g02570
					ortholog
		188	VITVI|EnsemblGenome=VIT_15s0021g02510|UniProtKB=F6GV65	VIT_15s0021g02510	GATA transcription factor	GATA TRANSCRIPTION FACTOR 9 (PTHR45658:SF46)	zinc finger transcription factor	Vitis vinifera
					VIT_15s0021g02510
					ortholog
		189	VITVI|EnsemblGenome=VIT_07s0031g02630|UniProtKB=D7SWG5	VIT_07s0031g02630	Aldehyde dehydrogenase	ALDEHYDE DEHYDROGENASE FAMILY 3 MEMBER I1, CHLOROPLASTIC (PTHR43570:SF25)	dehydrogenase	Vitis vinifera
					VIT_07s0031g02630
					ortholog
		190	VITVI|EnsemblGenome=VIT_07s0005g05000|UniProtKB=F6HZU9	VIT_07s0005g05000	Uncharacterized protein	RNI-LIKE SUPERFAMILY PROTEIN (PTHR47818:SF2)	-	Vitis vinifera
					VIT_07s0005g05000
					ortholog
		191	VITVI|EnsemblGenome=VIT_12s0055g00870|UniProtKB=F6H1U0	VIT_12s0055g00870	Uncharacterized protein	VACUOLAR IRON TRANSPORTER HOMOLOG 2.1 (PTHR31851:SF60)	transporter	Vitis vinifera
					VIT_12s0055g00870
					ortholog
		192	VITVI|EnsemblGenome=VIT_10s0003g04970|UniProtKB=D7TKK1	VIT_10s0003g04970	GlcNAc kinase	GLCNAC KINASE (PTHR43190:SF1)	kinase	Vitis vinifera
					VIT_10s0003g04970
					ortholog
		193	VITVI|EnsemblGenome=VIT_05s0051g00180|UniProtKB=D7TS49	VIT_05s0051g00180	Uncharacterized protein	GLUTATHIONE S-TRANSFERASE-RELATED (PTHR11260:SF345)	transferase	Vitis vinifera
					VIT_05s0051g00180
					ortholog
		194	VITVI|EnsemblGenome=VIT_13s0019g02380|UniProtKB=F6HNT6	VIT_13s0019g02380	Exostosin domain-containing protein	EXOSTOSIN DOMAIN-CONTAINING PROTEIN (PTHR11062:SF253)	glycosyltransferase	Vitis vinifera
					VIT_13s0019g02380
					ortholog
		195	VITVI|EnsemblGenome=VIT_05s0020g00690|UniProtKB=F6HE37	VIT_05s0020g00690	Uncharacterized protein	OS03G0309800 PROTEIN (PTHR47932:SF4)	-	Vitis vinifera
					VIT_05s0020g00690
					ortholog
		196	VITVI|EnsemblGenome=VIT_13s0067g03550|UniProtKB=F6HC23	VIT_13s0067g03550	Uncharacterized protein	CAP-GLY DOMAIN LINKER (PTHR47491:SF5)	-	Vitis vinifera
					VIT_13s0067g03550
					ortholog
		197	VITVI|EnsemblGenome=VIT_17s0000g06970|UniProtKB=D7SI39	VIT_17s0000g06970	Diacylglycerol kinase	EYE-SPECIFIC DIACYLGLYCEROL KINASE (PTHR11255:SF54)	kinase	Vitis vinifera
					VIT_17s0000g06970
					ortholog
		198	VITVI|EnsemblGenome=VIT_13s0019g04750|UniProtKB=F6HND6	VIT_13s0019g04750	Kinesin-like protein	KINESIN-LIKE PROTEIN KIN-UC (PTHR24115:SF590)	microtubule binding motor protein	Vitis vinifera
					VIT_13s0019g04750
					ortholog
		199	VITVI|EnsemblGenome=VIT_03s0063g02610|UniProtKB=F6HQM5	VIT_03s0063g02610	RRM domain-containing protein	GLYCINE-RICH RNA-BINDING PROTEIN 7 (PTHR48024:SF22)	-	Vitis vinifera
					VIT_03s0063g02610
					ortholog
		200	VITVI|EnsemblGenome=VIT_01s0011g02460|UniProtKB=D7T9E0	VIT_01s0011g02460	Protein kinase domain-containing protein	PROLINE-RICH RECEPTOR-LIKE PROTEIN KINASE PERK10 (PTHR27001:SF840)	-	Vitis vinifera
					VIT_01s0011g02460
					ortholog
		201	VITVI|EnsemblGenome=VIT_17s0000g07920|UniProtKB=D7SHV8	VIT_17s0000g07920	HIG1 domain-containing protein	HIG1 DOMAIN FAMILY MEMBER 2A (PTHR12297:SF3)	-	Vitis vinifera
					VIT_17s0000g07920
					ortholog
		202	VITVI|EnsemblGenome=VIT_19s0014g01700|UniProtKB=F6H1Y3	VIT_19s0014g01700	Uncharacterized protein	SPOROCYTELESS-LIKE EAR-CONTAINING PROTEIN 4 (PTHR33388:SF1)	-	Vitis vinifera
					VIT_19s0014g01700
					ortholog
		203	VITVI|EnsemblGenome=VIT_01s0011g04290|UniProtKB=F6HEU2	VIT_01s0011g04290	Protein kinase domain-containing protein	PROTEIN KINASE DOMAIN-CONTAINING PROTEIN (PTHR27009:SF107)	-	Vitis vinifera
					VIT_01s0011g04290
					ortholog
		204	VITVI|EnsemblGenome=VIT_01s0137g00630|UniProtKB=F6GVM7	VIT_01s0137g00630	Alpha-galactosidase	ALPHA-GALACTOSIDASE (PTHR11452:SF42)	galactosidase	Vitis vinifera
					VIT_01s0137g00630
					ortholog
		205	VITVI|EnsemblGenome=VIT_08s0040g00230|UniProtKB=F6HQT3	VIT_08s0040g00230	Uncharacterized protein	IMPORTIN N-TERMINAL DOMAIN-CONTAINING PROTEIN (PTHR12596:SF2)	transporter	Vitis vinifera
					VIT_08s0040g00230
					ortholog
		206	VITVI|EnsemblGenome=VIT_06s0061g00600|UniProtKB=F6GW91	VIT_06s0061g00600	Nodulin-like domain-containing protein	NODULIN-LIKE DOMAIN-CONTAINING PROTEIN (PTHR21576:SF29)	-	Vitis vinifera
					VIT_06s0061g00600
					ortholog
		207	VITVI|EnsemblGenome=VIT_14s0030g01240|UniProtKB=F6HTW6	VIT_14s0030g01240	F-box domain-containing protein	PROTEIN TRANSPORT INHIBITOR RESPONSE 1 (PTHR16134:SF66)	-	Vitis vinifera
					VIT_14s0030g01240
					ortholog
		208	VITVI|EnsemblGenome=VIT_16s0050g01020|UniProtKB=F6H6D3	VIT_16s0050g01020	Protein kinase domain-containing protein	PROTEIN KINASE DOMAIN-CONTAINING PROTEIN (PTHR27003:SF318)	-	Vitis vinifera
					VIT_16s0050g01020
					ortholog
		209	VITVI|EnsemblGenome=VIT_19s0014g03380|UniProtKB=F6H282	VIT_19s0014g03380	3'(2'),5'-bisphosphate nucleotidase	PAP-SPECIFIC PHOSPHATASE HAL2-LIKE (PTHR43200:SF24)	phosphatase	Vitis vinifera
					VIT_19s0014g03380
					ortholog
		210	VITVI|EnsemblGenome=VIT_10s0003g01830|UniProtKB=D7TJR3	VIT_10s0003g01830	Uncharacterized protein	AQUAPORIN NIP1-1-RELATED (PTHR45724:SF13)	-	Vitis vinifera
					VIT_10s0003g01830
					ortholog
		211	VITVI|EnsemblGenome=VIT_16s0050g00930|UniProtKB=E0CUX3	VIT_16s0050g00930	Protein DETOXIFICATION	PROTEIN DETOXIFICATION 35 (PTHR11206:SF359)	transporter	Vitis vinifera
					VIT_16s0050g00930
					ortholog
		212	VITVI|EnsemblGenome=VIT_05s0020g04420|UniProtKB=A5BQ65	VIT_05s0020g04420	Calmodulin	CALMODULIN-LIKE PROTEIN 8 (PTHR23050:SF453)	calmodulin-related	Vitis vinifera
					VIT_05s0020g04420
					ortholog
		213	VITVI|EnsemblGenome=VIT_05s0020g04160|UniProtKB=D7T745	VIT_05s0020g04160	DUF3700 domain-containing protein	DUF3700 DOMAIN-CONTAINING PROTEIN (PTHR45952:SF4)	-	Vitis vinifera
					VIT_05s0020g04160
					ortholog
		214	VITVI|EnsemblGenome=VIT_06s0004g04520|UniProtKB=F6GV23	VIT_06s0004g04520	Dof-type domain-containing protein	DOF-TYPE DOMAIN-CONTAINING PROTEIN (PTHR31992:SF271)	-	Vitis vinifera
					VIT_06s0004g04520
					ortholog
		215	VITVI|EnsemblGenome=VIT_08s0040g01020|UniProtKB=F6HQN9	VIT_08s0040g01020	Uncharacterized protein	SWI/SNF-RELATED MATRIX-ASSOCIATED ACTIN-DEPENDENT REGULATOR OF CHROMATIN SUBFAMILY A MEMBER 3-LIKE 1-RELATED (PTHR45626:SF17)	-	Vitis vinifera
					VIT_08s0040g01020
					ortholog
		216	VITVI|EnsemblGenome=VIT_08s0040g02330|UniProtKB=A5C4C2	VIT_08s0040g02330	Elongation factor 1-alpha	ELONGATION FACTOR 1-ALPHA (PTHR23115:SF275)	translation factor	Vitis vinifera
					VIT_08s0040g02330
					ortholog
		217	VITVI|EnsemblGenome=VIT_06s0004g02650|UniProtKB=D7SL04	VIT_06s0004g02650	Uncharacterized protein	-	-	Vitis vinifera
					VIT_06s0004g02650
					ortholog
		218	VITVI|EnsemblGenome=VIT_10s0116g01810|UniProtKB=F6H7M5	VIT_10s0116g01810	Uncharacterized protein	OS07G0516300 PROTEIN (PTHR33083:SF93)	-	Vitis vinifera
					VIT_10s0116g01810
					ortholog
		219	VITVI|EnsemblGenome=VIT_08s0007g00320|UniProtKB=F6HLC6	VIT_08s0007g00320	Uncharacterized protein	TRM32-LIKE PROTEIN (DUF3741) (PTHR47071:SF9)	-	Vitis vinifera
					VIT_08s0007g00320
					ortholog
		220	VITVI|EnsemblGenome=VIT_03s0063g01740|UniProtKB=F6HQH8	VIT_03s0063g01740	FAT domain-containing protein	SERINE/THREONINE-PROTEIN KINASE SMG1 (PTHR11139:SF71)	non-receptor serine/threonine protein kinase	Vitis vinifera
					VIT_03s0063g01740
					ortholog
		221	VITVI|EnsemblGenome=VIT_18s0041g00480|UniProtKB=F6I404	VIT_18s0041g00480	Retrotrans_gag domain-containing protein	PROTEIN NRT1/ PTR FAMILY 5.10 (PTHR11654:SF94)	transporter	Vitis vinifera
					VIT_18s0041g00480
					ortholog
		222	VITVI|EnsemblGenome=VIT_12s0057g01100|UniProtKB=F6HHQ4	VIT_12s0057g01100	Nudix hydrolase domain-containing protein	NUDIX HYDROLASE DOMAIN-CONTAINING PROTEIN (PTHR13994:SF26)	nucleotide phosphatase	Vitis vinifera
					VIT_12s0057g01100
					ortholog
		223	VITVI|EnsemblGenome=VIT_10s0003g00130|UniProtKB=F6HM27	VIT_10s0003g00130	AP2/ERF domain-containing protein	ETHYLENE-RESPONSIVE TRANSCRIPTION FACTOR 12 (PTHR31677:SF105)	DNA-binding transcription factor	Vitis vinifera
					VIT_10s0003g00130
					ortholog
		224	VITVI|EnsemblGenome=VIT_11s0052g00530|UniProtKB=D7SQD9	VIT_11s0052g00530	RING-type domain-containing protein	RING-H2 FINGER PROTEIN ATL43 (PTHR46539:SF2)	ubiquitin-protein ligase	Vitis vinifera
					VIT_11s0052g00530
					ortholog
		225	VITVI|EnsemblGenome=VIT_10s0071g00770|UniProtKB=F6HVZ3	VIT_10s0071g00770	Peptidase A1 domain-containing protein	PROTEIN ASPARTIC PROTEASE IN GUARD CELL 2 (PTHR13683:SF265)	aspartic protease	Vitis vinifera
					VIT_10s0071g00770
					ortholog
		226	VITVI|EnsemblGenome=VIT_05s0020g02180|UniProtKB=D7T6L8	VIT_05s0020g02180	Uncharacterized protein	-	-	Vitis vinifera
					VIT_05s0020g02180
					ortholog
		227	VITVI|EnsemblGenome=VIT_01s0011g00830|UniProtKB=F6HF70	VIT_01s0011g00830	Uncharacterized protein	OS08G0122700 PROTEIN (PTHR35098:SF1)	-	Vitis vinifera
					VIT_01s0011g00830
					ortholog
		228	VITVI|EnsemblGenome=VIT_16s0013g00350|UniProtKB=F6I2K6	VIT_16s0013g00350	Uncharacterized protein	PROTEIN ORANGE, CHLOROPLASTIC (PTHR15852:SF24)	-	Vitis vinifera
					VIT_16s0013g00350
					ortholog
		229	VITVI|EnsemblGenome=VIT_13s0067g01840|UniProtKB=D7T4J5	VIT_13s0067g01840	Ferritin	FERRITIN-2, CHLOROPLASTIC (PTHR11431:SF91)	storage protein	Vitis vinifera
					VIT_13s0067g01840
					ortholog
		230	VITVI|EnsemblGenome=VIT_05s0049g01500|UniProtKB=A5BJL9	VIT_05s0049g01500	Uncharacterized protein	MULTIPLE ORGANELLAR RNA EDITING FACTOR 2, CHLOROPLASTIC-RELATED (PTHR31346:SF7)	-	Vitis vinifera
					VIT_05s0049g01500
					ortholog
		231	VITVI|EnsemblGenome=VIT_15s0024g00620|UniProtKB=D7UB91	VIT_15s0024g00620	Chromo domain-containing protein	CHROMO DOMAIN-CONTAINING PROTEIN LHP1 (PTHR47240:SF2)	-	Vitis vinifera
					VIT_15s0024g00620
					ortholog
		232	VITVI|EnsemblGenome=VIT_12s0057g00690|UniProtKB=F6HHM7	VIT_12s0057g00690	Histidine kinase	HISTIDINE KINASE 2 (PTHR43719:SF35)	histidine kinase receptor of two-component system	Vitis vinifera
					VIT_12s0057g00690
					ortholog
		233	VITVI|EnsemblGenome=VIT_01s0011g02880|UniProtKB=F6HF22	VIT_01s0011g02880	AA_permease_C domain-containing protein	CATIONIC AMINO ACID TRANSPORTER 8, VACUOLAR (PTHR43243:SF62)	amino acid transporter	Vitis vinifera
					VIT_01s0011g02880
					ortholog
		234	VITVI|EnsemblGenome=VIT_03s0038g01870|UniProtKB=F6I130	VIT_03s0038g01870	Uncharacterized protein	-	-	Vitis vinifera
					VIT_03s0038g01870
					ortholog
		235	VITVI|EnsemblGenome=VIT_08s0007g08460|UniProtKB=F6HKZ2	VIT_08s0007g08460	Uncharacterized protein	DUF642 DOMAIN-CONTAINING PROTEIN (PTHR31265:SF22)	-	Vitis vinifera
					VIT_08s0007g08460
					ortholog
		236	VITVI|EnsemblGenome=VIT_17s0000g07140|UniProtKB=D7SI27	VIT_17s0000g07140	Uncharacterized protein	CYCLIN-DEPENDENT KINASE 2-INTERACTING PROTEIN (PTHR15827:SF2)	-	Vitis vinifera
					VIT_17s0000g07140
					ortholog
		237	VITVI|EnsemblGenome=VIT_02s0236g00130|UniProtKB=D7SYT7	VIT_02s0236g00130	Protein kinase domain-containing protein	SERINE/THREONINE-PROTEIN KINASE HAL4/SAT4 (PTHR24343:SF403)	non-receptor serine/threonine protein kinase	Vitis vinifera
					VIT_02s0236g00130
					ortholog
		238	VITVI|EnsemblGenome=VIT_02s0025g01630|UniProtKB=D7TVH4	VIT_02s0025g01630	Uncharacterized protein	CALCINEURIN B-LIKE PROTEIN 5 (PTHR23056:SF108)	-	Vitis vinifera
					VIT_02s0025g01630
					ortholog
		239	VITVI|EnsemblGenome=VIT_18s0001g06030|UniProtKB=F6H0R3	VIT_18s0001g06030	Uncharacterized protein	PROTEIN EXORDIUM-LIKE 2 (PTHR31279:SF58)	-	Vitis vinifera
					VIT_18s0001g06030
					ortholog
		240	VITVI|EnsemblGenome=VIT_09s0002g03740|UniProtKB=F6HYB4	VIT_09s0002g03740	Uncharacterized protein	HOMEOBOX-LEUCINE ZIPPER PROTEIN ATHB-15 (PTHR45950:SF1)	homeodomain transcription factor	Vitis vinifera
					VIT_09s0002g03740
					ortholog
		241	VITVI|EnsemblGenome=VIT_08s0056g01470|UniProtKB=F6HMN0	VIT_08s0056g01470	Uncharacterized protein	OS10G0436850 PROTEIN (PTHR33432:SF22)	-	Vitis vinifera
					VIT_08s0056g01470
					ortholog
		242	VITVI|EnsemblGenome=VIT_04s0023g03760|UniProtKB=F6GWK7	VIT_04s0023g03760	Uncharacterized protein	PROTEIN ALTERED PHOSPHATE STARVATION RESPONSE 1 (PTHR21450:SF23)	-	Vitis vinifera
					VIT_04s0023g03760
					ortholog
		243	VITVI|EnsemblGenome=VIT_02s0025g00810|UniProtKB=F6HUQ1	VIT_02s0025g00810	Na_H_Exchanger domain-containing protein	CATION/H(+) ANTIPORTER 17 (PTHR32468:SF144)	transporter
					VIT_02s0025g00810
					ortholog

## Sheet: TF
	244
	58 TF
	TF	Background_all	Background_bind	Query_all	Query_bind	p_value	q_value
	GSVIVG01025324001	26346	269	187	7	0.0007048	0.0618
	GSVIVG01027407001	26346	417	187	9	0.0008359	0.0618
	GSVIVG01027811001	26346	2515	187	31	0.000836	0.0618
	GSVIVG01008164001	26346	839	187	14	0.001001	0.0618
	GSVIVG01020814001	26346	700	187	12	0.001549	0.0765
	GSVIVG01018947001	26346	324	187	7	0.00229	0.07826
	GSVIVG01009845001	26346	5654	187	56	0.002392	0.07826
	GSVIVG01024036001	26346	831	187	13	0.002535	0.07826
	GSVIVG01003966001	26346	771	187	12	0.003559	0.09767
	GSVIVG01036802001	26346	1381	187	18	0.00451	0.1114
	GSVIVG01011710001	26346	6537	187	61	0.006218	0.1396
	GSVIVG01011138001	26346	751	187	11	0.007598	0.1478
	GSVIVG01027579001	26346	10323	187	89	0.007777	0.1478
	GSVIVG01026868001	26346	1058	187	14	0.008683	0.1532
	GSVIVG01034001001	26346	500	187	8	0.009706	0.1598
	GSVIVG01013053001	26346	1612	187	19	0.01081	0.1669
	GSVIVG01019012001	26346	268	187	5	0.01247	0.1812
	GSVIVG01027040001	26346	1467	187	17	0.01696	0.1825
	GSVIVG01006269001	26346	2257	187	24	0.01738	0.1825
	GSVIVG01033748001	26346	213	187	4	0.01824	0.1825
	GSVIVG01033744001	26346	293	187	5	0.01855	0.1825
	GSVIVG01003118001	26346	558	187	8	0.0186	0.1825
	GSVIVG01011589001	26346	7411	187	65	0.01921	0.1825
	GSVIVG01035911001	26346	2747	187	28	0.01932	0.1825
	GSVIVG01009477001	26346	563	187	8	0.01958	0.1825
	GSVIVG01010836001	26346	383	187	6	0.01994	0.1825
	GSVIVG01034897001	26346	383	187	6	0.01994	0.1825
	GSVIVG01036712001	26346	1192	187	14	0.02315	0.187
	GSVIVG01001940001	26346	1526	187	17	0.02409	0.187
	GSVIVG01019670001	26346	313	187	5	0.02467	0.187
	GSVIVG01036389001	26346	3293	187	32	0.02532	0.187
	GSVIVG01009273001	26346	5809	187	52	0.02542	0.187
	GSVIVG01033832001	26346	1536	187	17	0.0255	0.187
	GSVIVG01037816001	26346	91	187	2	0.02711	0.187
	GSVIVG01025313001	26346	799	187	10	0.02786	0.187
	GSVIVG01004851001	26346	1444	187	16	0.02844	0.187
	GSVIVG01019829001	26346	506	187	7	0.02855	0.187
	GSVIVG01023585001	26346	603	187	8	0.02877	0.187
	GSVIVG01020834001	26346	517	187	7	0.03183	0.1883
	GSVIVG01030434001	26346	247	187	4	0.03186	0.1883
	GSVIVG01031238001	26346	921	187	11	0.03196	0.1883
	GSVIVG01004860001	26346	334	187	5	0.03242	0.1883
	GSVIVG01035027001	26346	520	187	7	0.03277	0.1883
	GSVIVG01016887001	26346	5391	187	48	0.03407	0.1913
	GSVIVG01010152001	26346	942	187	11	0.03697	0.1925
	GSVIVG01021790001	26346	1050	187	12	0.03717	0.1925
	GSVIVG01019049001	26346	9679	187	80	0.03724	0.1925
	GSVIVG01025855001	26346	6728	187	58	0.03742	0.1925
	GSVIVG01036552001	26346	178	187	3	0.03839	0.1935
	GSVIVG01009801001	26346	2438	187	24	0.0394	0.1946
	GSVIVG01019000001	26346	747	187	9	0.04117	0.1956
	GSVIVG01009485001	26346	1512	187	16	0.04117	0.1956
	GSVIVG01025034001	26346	110	187	2	0.04373	0.1975
	GSVIVG01009219001	26346	653	187	8	0.04408	0.1975
	GSVIVG01000771001	26346	111	187	2	0.04472	0.1975
	GSVIVG01031341001	26346	1759	187	18	0.04479	0.1975
	GSVIVG01018204001	26346	191	187	3	0.04759	0.2062
	GSVIVG01018787001	26346	467	187	6	0.04971	0.2117
