# Supplementary material for: Transcriptional profiling of two muscadine grape cultivars “Carlos” and “Noble” to reveal new genes, gene regulatory networks, and pathways that involved in grape berry ripening
Source: Front Plant Sci. 2022 Aug 11;13:949383. doi: 10.3389/fpls.2022.949383 (PMC9435441; doi:10.3389/fpls.2022.949383)
Supplement: SUPPLEMENTARY TABLE 3 — E-L 32-specific, E-L 35-specific, and E-L 38-specific list of genes in both cultivars. [file Table_3.XLSX]

## Sheet: Car-Nob in S5s6s7 all and unqiu
Names	total	elements
S5 S6 S7	340					S5 S6	209	VIT_05s0077g02270				S5 S7	291	VIT_02s0025g00650			S6 S7	427	VIT_07s0005g02440			S5	1469	VIT_12s0059g01220			S6	484	VIT_07s0005g03970		S7	815	VIT_04s0008g01040
		VIT_18s0001g15100						VIT_03s0097g00110						VIT_05s0020g02310					VIT_08s0007g07390					VIT_14s0060g02000					VIT_06s0061g00160				VIT_15s0021g00220
		VIT_13s0156g00590						VIT_01s0026g00710						VIT_02s0025g00120					VIT_16s0022g00960					VIT_14s0030g00430					VIT_06s0004g06390				VIT_02s0025g01070
		VIT_14s0066g01910						VIT_01s0010g03990						VIT_15s0021g00540					VIT_02s0025g01260					VIT_01s0010g03060					VIT_01s0010g00020				VIT_04s0008g05390
		VIT_06s0004g03980						VIT_15s0046g02000						VIT_03s0017g00620					VIT_11s0052g00440					VIT_18s0001g10330					VIT_03s0063g00210				VIT_17s0000g01870
		VIT_18s0001g06910						VIT_09s0002g00670						VIT_05s0020g03330					VIT_06s0004g06430					VIT_19s0015g01980					VIT_08s0007g07670				VIT_17s0000g07260
		VIT_01s0010g01380						VIT_12s0057g00090						VIT_04s0210g00140					VIT_14s0066g02550					VIT_12s0028g03480					VIT_13s0158g00190				VIT_05s0020g03140
		VIT_06s0009g03350						VIT_16s0100g00420						VIT_07s0005g02660					VIT_07s0005g03010					VIT_13s0156g00030					VIT_06s0004g01640				VIT_16s0098g00600
		VIT_07s0104g01340						VIT_08s0007g08700						VIT_08s0007g03260					VIT_02s0033g00460					VIT_09s0002g00580					VIT_05s0077g01090				VIT_05s0020g03010
		VIT_03s0017g01490						VIT_19s0014g03970						VIT_17s0000g01050					VIT_18s0001g00840					VIT_09s0002g05560					VIT_10s0003g04080				VIT_19s0015g02700
		VIT_15s0021g01280						VIT_07s0005g02060						VIT_07s0031g03220					VIT_05s0124g00240					VIT_07s0031g00390					VIT_14s0066g00970				VIT_08s0007g05800
		VIT_05s0049g00400						VIT_18s0001g15230						VIT_07s0129g00830					VIT_07s0005g00120					VIT_14s0108g00590					VIT_13s0019g01890				VIT_05s0020g02650
		VIT_05s0020g02720						VIT_05s0049g01020						VIT_16s0100g00900					VIT_03s0063g00400					VIT_02s0025g02960					VIT_18s0001g08430				VIT_06s0004g07490
		VIT_03s0063g01410						VIT_10s0003g00780						VIT_14s0066g02180					VIT_07s0031g02200					VIT_03s0038g03420					VIT_17s0000g02020				VIT_08s0007g07850
		VIT_08s0007g05860						VIT_10s0003g05210						VIT_16s0050g01150					VIT_18s0001g11170					VIT_01s0026g02030					VIT_06s0004g01710				VIT_13s0101g00210
		VIT_04s0008g03100						VIT_12s0035g01340						VIT_14s0066g01950					VIT_08s0007g07780					VIT_07s0005g00870					VIT_05s0020g02810				VIT_08s0007g04780
		VIT_13s0158g00220						VIT_18s0001g01200						VIT_16s0100g00670					VIT_05s0020g01970					VIT_12s0059g01790					VIT_02s0025g01360				VIT_10s0003g02540
		VIT_13s0156g00570						VIT_07s0031g02990						VIT_12s0028g01180					VIT_08s0058g00140					VIT_14s0083g00440					VIT_03s0063g00830				VIT_11s0052g00260
		VIT_16s0039g02600						VIT_19s0015g02500						VIT_06s0009g01450					VIT_08s0007g03760					VIT_13s0067g01980					VIT_19s0014g05160				VIT_02s0025g01230
		VIT_02s0033g00800						VIT_07s0005g05180						VIT_19s0014g01450					VIT_06s0004g04640					VIT_05s0020g00620					VIT_02s0087g00180				VIT_14s0006g00180
		VIT_13s0101g00500						VIT_17s0000g01000						VIT_06s0004g07550					VIT_11s0052g00970					VIT_03s0091g00880					VIT_01s0026g02620				VIT_06s0004g03540
		VIT_03s0088g00140						VIT_08s0040g02500						VIT_13s0064g00910					VIT_14s0108g00270					VIT_09s0002g08560					VIT_10s0003g05380				VIT_08s0007g01620
		VIT_09s0002g02460						VIT_14s0006g02970						VIT_16s0050g01580					VIT_14s0066g02470					VIT_19s0085g00690					VIT_06s0004g00050				VIT_07s0191g00050
		VIT_05s0049g00390						VIT_06s0004g07340						VIT_06s0004g03390					VIT_05s0077g01570					VIT_02s0025g01080					VIT_17s0000g03520				VIT_03s0091g00410
		VIT_05s0020g03000						VIT_06s0080g00680						VIT_04s0043g00690					VIT_12s0028g03010					VIT_14s0036g01350					VIT_08s0007g08120				VIT_14s0108g00020
		VIT_07s0129g00420						VIT_01s0011g03930						VIT_13s0019g00500					VIT_10s0003g05430					VIT_11s0037g01400					VIT_03s0038g00950				VIT_08s0058g00470
		VIT_02s0154g00080						VIT_17s0053g00710						VIT_03s0063g00860					VIT_11s0016g03540					VIT_04s0008g05130					VIT_17s0000g08240				VIT_06s0009g03670
		VIT_14s0066g00760						VIT_11s0149g00280						VIT_08s0040g01140					VIT_09s0070g00220					VIT_11s0016g01970					VIT_17s0000g00290				VIT_14s0083g00550
		VIT_05s0049g00010						VIT_11s0016g04930						VIT_19s0015g00590					VIT_05s0020g03030					VIT_01s0010g02360					VIT_02s0025g04170				VIT_04s0008g05510
		VIT_05s0020g01110						VIT_11s0016g04680						VIT_01s0010g00820					VIT_03s0038g04710					VIT_19s0014g05330					VIT_11s0016g03400				VIT_06s0004g05430
		VIT_14s0066g00780						VIT_16s0022g02200						VIT_18s0001g11320					VIT_08s0040g00130					VIT_18s0001g15460					VIT_10s0116g01780				VIT_17s0000g01290
		VIT_14s0081g00270						VIT_02s0087g00240						VIT_14s0006g00250					VIT_10s0003g00220					VIT_14s0128g00350					VIT_16s0050g01700				VIT_13s0064g01510
		VIT_07s0031g01390						VIT_02s0033g00300						VIT_07s0130g00250					VIT_02s0033g00770					VIT_10s0116g01510					VIT_18s0001g01060				VIT_05s0077g01720
		VIT_14s0128g00320						VIT_08s0058g00410						VIT_05s0051g00410					VIT_06s0009g02920					VIT_03s0063g00580					VIT_09s0002g08290				VIT_17s0000g00200
		VIT_09s0096g00140						VIT_11s0103g00050						VIT_10s0003g00980					VIT_07s0031g02240					VIT_13s0019g03060					VIT_10s0042g00700				VIT_03s0110g00350
		VIT_12s0034g01480						VIT_09s0002g08640						VIT_14s0108g01450					VIT_01s0244g00160					VIT_14s0128g00190					VIT_04s0044g00170				VIT_18s0041g02060
		VIT_12s0059g00570						VIT_06s0004g04860						VIT_13s0019g04180					VIT_11s0016g01880					VIT_14s0060g01360					VIT_19s0090g00960				VIT_11s0065g00040
		VIT_16s0050g00370						VIT_18s0001g09870						VIT_16s0022g00870					VIT_05s0020g00970					VIT_17s0000g01210					VIT_12s0034g01030				VIT_01s0137g00210
		VIT_02s0109g00250						VIT_06s0080g00760						VIT_19s0085g00060					VIT_19s0085g01110					VIT_17s0000g05690					VIT_05s0029g00420				VIT_14s0108g01060
		VIT_09s0002g06160						VIT_01s0011g01300						VIT_14s0083g01110					VIT_01s0150g00020					VIT_14s0030g00240					VIT_17s0000g02970				VIT_12s0134g00400
		VIT_04s0023g02510						VIT_13s0064g01270						VIT_16s0100g01120					VIT_07s0005g02080					VIT_01s0011g03000					VIT_15s0046g01360				VIT_14s0068g00600
		VIT_18s0089g01270						VIT_15s0024g01760						VIT_13s0106g00250					VIT_08s0007g02260					VIT_13s0019g02810					VIT_08s0007g04600				VIT_11s0016g05320
		VIT_01s0010g01670						VIT_11s0016g05000						VIT_06s0004g05740					VIT_07s0104g00180					VIT_02s0025g00700					VIT_16s0013g01120				VIT_12s0028g01570
		VIT_11s0016g04220						VIT_08s0007g00440						VIT_16s0100g00300					VIT_18s0075g00520					VIT_05s0049g00200					VIT_05s0051g00930				VIT_13s0019g00480
		VIT_11s0016g04540						VIT_05s0049g00090						VIT_14s0068g01290					VIT_11s0016g05800					VIT_07s0104g00500					VIT_18s0122g01350				VIT_01s0244g00170
		VIT_15s0021g01150						VIT_13s0067g02300						VIT_14s0006g01580					VIT_08s0056g00290					VIT_05s0124g00540					VIT_08s0040g01920				VIT_07s0005g02570
		VIT_15s0048g01750						VIT_18s0001g09010						VIT_13s0019g01490					VIT_07s0005g00380					VIT_06s0061g01450					VIT_12s0057g00190				VIT_13s0073g00150
		VIT_13s0067g01210						VIT_05s0020g02280						VIT_17s0000g06360					VIT_18s0001g11120					VIT_12s0035g00080					VIT_15s0048g01590				VIT_15s0046g00220
		VIT_17s0000g05550						VIT_09s0002g02210						VIT_02s0025g05110					VIT_12s0034g01140					VIT_16s0022g00940					VIT_05s0020g03650				VIT_08s0105g00190
		VIT_05s0049g00050						VIT_01s0011g05600						VIT_05s0049g01410					VIT_03s0063g00110					VIT_03s0038g03850					VIT_08s0040g01780				VIT_14s0066g00550
		VIT_16s0098g01790						VIT_04s0044g00310						VIT_04s0044g00650					VIT_02s0025g03260					VIT_08s0058g00730					VIT_17s0119g00120				VIT_17s0000g04970
		VIT_01s0026g00290						VIT_19s0014g04960						VIT_18s0001g09450					VIT_02s0025g00250					VIT_01s0137g00550					VIT_01s0010g00950				VIT_03s0110g00300
		VIT_13s0158g00230						VIT_07s0104g01260						VIT_13s0019g02760					VIT_03s0091g00420					VIT_18s0122g01170					VIT_11s0016g02770				VIT_05s0051g00680
		VIT_13s0156g00550						VIT_17s0000g06210						VIT_16s0039g00920					VIT_04s0008g01720					VIT_11s0016g05840					VIT_12s0035g01710				VIT_13s0019g03180
		VIT_10s0003g00900						VIT_12s0134g00380						VIT_10s0003g00410					VIT_14s0060g01730					VIT_01s0026g00030					VIT_08s0040g01770				VIT_14s0060g01440
		VIT_04s0008g01250						VIT_03s0017g01720						VIT_11s0065g01170					VIT_03s0038g00880					VIT_12s0035g00630					VIT_19s0027g01810				VIT_09s0002g06990
		VIT_11s0016g01420						VIT_18s0001g00470						VIT_06s0009g01110					VIT_03s0088g00810					VIT_12s0028g00590					VIT_01s0026g01540				VIT_18s0072g00820
		VIT_11s0118g00430						VIT_01s0026g01250						VIT_18s0089g01330					VIT_05s0062g01140					VIT_02s0025g04310					VIT_05s0020g04560				VIT_18s0001g06040
		VIT_16s0022g02210						VIT_09s0002g04010						VIT_16s0039g01770					VIT_08s0007g07360					VIT_06s0004g06850					VIT_01s0026g01740				VIT_14s0108g00050
		VIT_08s0007g03500						VIT_06s0009g03140						VIT_05s0077g00840					VIT_07s0031g01530					VIT_11s0052g01090					VIT_13s0067g02120				VIT_15s0046g00230
		VIT_07s0104g00410						VIT_04s0008g03550						VIT_14s0066g01280					VIT_03s0088g00060					VIT_06s0009g00820					VIT_19s0014g00110				VIT_01s0011g04210
		VIT_11s0016g03980						VIT_06s0004g05170						VIT_01s0137g00540					VIT_07s0129g00250					VIT_05s0051g00080					VIT_14s0171g00130				VIT_05s0049g00790
		VIT_14s0006g02710						VIT_06s0004g05730						VIT_11s0103g00310					VIT_10s0003g00130					VIT_15s0048g01740					VIT_06s0009g02500				VIT_07s0129g00330
		VIT_16s0039g01240						VIT_18s0072g01110						VIT_01s0026g00570					VIT_03s0063g01510					VIT_13s0019g02530					VIT_15s0048g01600				VIT_08s0040g01420
		VIT_17s0000g07080						VIT_11s0016g00880						VIT_01s0011g02260					VIT_17s0000g02600					VIT_06s0004g05650					VIT_02s0012g02790				VIT_19s0090g00820
		VIT_07s0005g02710						VIT_05s0049g00510						VIT_19s0177g00090					VIT_03s0038g04620					VIT_13s0019g00460					VIT_04s0023g03540				VIT_14s0060g01960
		VIT_18s0041g02440						VIT_04s0023g01110						VIT_01s0011g02710					VIT_18s0001g08270					VIT_01s0010g00460					VIT_08s0040g02600				VIT_10s0003g00140
		VIT_15s0021g00040						VIT_03s0038g03660						VIT_04s0008g01590					VIT_09s0002g05080					VIT_18s0041g01270					VIT_06s0061g00380				VIT_07s0191g00110
		VIT_05s0094g00350						VIT_09s0002g06420						VIT_19s0014g03090					VIT_02s0012g00170					VIT_10s0003g02110					VIT_15s0048g02260				VIT_07s0031g01710
		VIT_17s0000g09470						VIT_13s0019g04450						VIT_10s0003g00480					VIT_09s0002g05040					VIT_05s0020g03590					VIT_07s0095g00750				VIT_07s0031g02160
		VIT_01s0137g00310						VIT_11s0016g00540						VIT_06s0009g03740					VIT_11s0016g03370					VIT_01s0011g04990					VIT_02s0012g02810				VIT_11s0016g02920
		VIT_13s0067g02990						VIT_03s0017g00830						VIT_07s0005g03420					VIT_10s0116g00910					VIT_13s0019g01650					VIT_03s0038g03170				VIT_08s0007g04020
		VIT_17s0053g00990						VIT_08s0058g00440						VIT_16s0050g00400					VIT_16s0050g02460					VIT_02s0025g04000					VIT_18s0001g13340				VIT_18s0041g01870
		VIT_06s0004g05310						VIT_14s0030g00210						VIT_15s0045g00370					VIT_19s0014g03820					VIT_08s0007g04480					VIT_06s0061g01120				VIT_08s0040g03350
		VIT_06s0009g00800						VIT_01s0011g04010						VIT_08s0007g01680					VIT_15s0021g00050					VIT_04s0008g02070					VIT_02s0012g02820				VIT_15s0048g00480
		VIT_05s0020g04040						VIT_17s0000g02140						VIT_17s0000g08550					VIT_01s0010g00960					VIT_08s0032g01080					VIT_04s0023g02900				VIT_07s0141g00690
		VIT_13s0047g00500						VIT_11s0037g00950						VIT_06s0004g05770					VIT_01s0026g02390					VIT_12s0034g01180					VIT_08s0058g00790				VIT_16s0039g01100
		VIT_11s0052g00120						VIT_16s0022g02100						VIT_17s0000g07370					VIT_04s0008g00180					VIT_01s0011g05340					VIT_08s0040g01540				VIT_18s0072g00550
		VIT_09s0002g06820						VIT_06s0004g06570						VIT_14s0030g00340					VIT_13s0084g00850					VIT_14s0081g00710					VIT_14s0006g01790				VIT_10s0003g05390
		VIT_11s0016g00780						VIT_17s0000g00130						VIT_07s0185g00040					VIT_17s0000g02930					VIT_15s0046g03650					VIT_12s0059g02420				VIT_14s0068g00840
		VIT_06s0009g03420						VIT_06s0061g01290						VIT_08s0058g01210					VIT_08s0007g03650					VIT_17s0000g02150					VIT_19s0014g00510				VIT_13s0064g01480
		VIT_03s0017g01990						VIT_09s0002g07140						VIT_09s0002g04290					VIT_03s0091g00310					VIT_03s0017g00710					VIT_17s0000g00490				VIT_05s0020g00480
		VIT_09s0096g00930						VIT_13s0074g00780						VIT_18s0001g06150					VIT_14s0030g00540					VIT_17s0000g06730					VIT_05s0049g01970				VIT_02s0033g00190
		VIT_18s0001g01310						VIT_14s0006g02170						VIT_07s0104g01810					VIT_03s0038g03400					VIT_07s0031g02900					VIT_12s0059g01830				VIT_04s0044g01310
		VIT_18s0001g07550						VIT_04s0023g02280						VIT_07s0104g00270					VIT_05s0020g01040					VIT_13s0139g00110					VIT_17s0000g09290				VIT_06s0080g00980
		VIT_03s0063g00120						VIT_05s0102g00370						VIT_04s0044g01490					VIT_03s0088g00160					VIT_05s0020g03530					VIT_13s0047g00260				VIT_06s0004g06500
		VIT_03s0038g02880						VIT_19s0015g02090						VIT_17s0000g05870					VIT_14s0060g01470					VIT_12s0035g02100					VIT_19s0085g00290				VIT_18s0001g15360
		VIT_11s0016g03580						VIT_14s0030g01210						VIT_16s0039g01420					VIT_09s0002g00960					VIT_02s0025g04960					VIT_04s0079g00600				VIT_10s0003g01020
		VIT_06s0004g04410						VIT_19s0014g03240						VIT_02s0012g02180					VIT_10s0003g01830					VIT_12s0035g00020					VIT_02s0025g03610				VIT_18s0001g09110
		VIT_04s0008g04050						VIT_06s0061g00560						VIT_07s0005g02530					VIT_11s0149g00300					VIT_01s0011g01310					VIT_04s0008g02230				VIT_17s0000g09900
		VIT_19s0093g00510						VIT_14s0066g00710						VIT_02s0012g01010					VIT_10s0116g00570					VIT_07s0031g00940					VIT_06s0004g00790				VIT_01s0146g00370
		VIT_03s0038g00500						VIT_16s0013g01940						VIT_04s0008g05410					VIT_14s0030g01880					VIT_08s0007g07350					VIT_16s0022g01770				VIT_02s0025g04890
		VIT_08s0007g08380						VIT_07s0104g01250						VIT_09s0002g06430					VIT_13s0067g00990					VIT_05s0062g00810					VIT_06s0004g06080				VIT_01s0011g04060
		VIT_05s0102g00970						VIT_11s0052g01780						VIT_19s0177g00240					VIT_09s0002g02900					VIT_18s0001g13080					VIT_18s0001g10700				VIT_07s0129g00920
		VIT_01s0127g00470						VIT_18s0001g09460						VIT_02s0012g00940					VIT_05s0062g00740					VIT_08s0040g01040					VIT_01s0011g05190				VIT_07s0104g00190
		VIT_02s0087g00060						VIT_12s0134g00160						VIT_13s0019g02930					VIT_06s0004g01050					VIT_07s0005g02470					VIT_13s0019g03370				VIT_07s0129g00320
		VIT_18s0001g11580						VIT_19s0014g04930						VIT_16s0039g02140					VIT_03s0063g01140					VIT_08s0058g00950					VIT_08s0007g04070				VIT_18s0089g00700
		VIT_04s0023g01520						VIT_08s0056g00430						VIT_06s0080g01000					VIT_01s0011g04830					VIT_06s0004g02110					VIT_04s0008g04440				VIT_06s0061g00360
		VIT_12s0059g02690						VIT_14s0108g00470						VIT_10s0003g01070					VIT_18s0001g11790					VIT_04s0044g01010					VIT_18s0075g00480				VIT_07s0005g02310
		VIT_14s0068g00510						VIT_03s0038g02800						VIT_02s0025g03000					VIT_15s0046g00150					VIT_12s0034g02570					VIT_06s0004g06480				VIT_06s0004g03930
		VIT_01s0011g06010						VIT_12s0059g02700						VIT_18s0041g01090					VIT_07s0031g02670					VIT_10s0042g00440					VIT_11s0016g04800				VIT_04s0023g02430
		ENSRNA049462374						VIT_05s0049g00610						VIT_03s0167g00190					VIT_03s0091g00680					VIT_12s0034g01160					VIT_19s0014g01170				VIT_08s0007g07600
		VIT_16s0098g00990						VIT_09s0002g06300						VIT_13s0019g02780					VIT_18s0041g02140					VIT_16s0039g01360					VIT_04s0023g02700				VIT_03s0038g03980
		VIT_08s0056g01120						VIT_07s0095g00640						VIT_03s0063g01180					VIT_04s0023g01720					VIT_11s0065g00630					VIT_18s0001g13790				VIT_09s0002g00550
		VIT_17s0000g09400						VIT_04s0044g00300						VIT_08s0058g00650					VIT_03s0017g01740					VIT_06s0004g02370					VIT_10s0092g00760				VIT_04s0008g00220
		VIT_02s0087g00260						VIT_15s0046g03110						VIT_13s0019g02820					VIT_01s0146g00420					VIT_08s0007g08330					VIT_04s0023g02800				VIT_14s0060g01180
		VIT_10s0071g00330						VIT_01s0026g01020						VIT_08s0040g02840					VIT_04s0023g03610					VIT_18s0001g10420					VIT_04s0044g00360				VIT_02s0025g03300
		VIT_03s0038g02840						VIT_18s0001g03910						VIT_05s0029g00190					VIT_10s0003g01980					VIT_04s0008g01080					VIT_09s0018g01670				VIT_16s0013g01920
		VIT_19s0014g04420						VIT_19s0085g00050						VIT_07s0005g06110					VIT_05s0062g01360					VIT_12s0057g01510					VIT_14s0066g02040				VIT_18s0001g10580
		VIT_03s0017g00380						VIT_08s0007g06040						VIT_02s0154g00480					VIT_08s0007g04860					VIT_13s0019g02450					VIT_06s0009g02010				VIT_04s0069g01010
		VIT_10s0071g00850						VIT_09s0002g07010						VIT_16s0098g01060					VIT_17s0000g08080					VIT_01s0010g02240					VIT_15s0048g00980				VIT_08s0032g00470
		VIT_10s0003g01860						VIT_17s0000g04560						VIT_08s0007g02810					VIT_03s0038g04760					VIT_01s0127g00680					VIT_11s0118g00220				VIT_10s0003g00800
		VIT_17s0000g05850						VIT_02s0012g00650						VIT_18s0001g09910					VIT_03s0038g04680					VIT_06s0004g02140					VIT_13s0019g04460				VIT_09s0002g04780
		VIT_01s0026g02370						VIT_13s0074g00520						VIT_16s0039g01130					VIT_10s0003g05480					VIT_14s0060g00570					VIT_08s0056g01070				VIT_04s0044g01120
		VIT_06s0009g02550						VIT_18s0075g00400						VIT_18s0001g06790					VIT_18s0001g09190					VIT_10s0003g02960					VIT_04s0008g01740				VIT_17s0000g05410
		VIT_02s0154g00170						VIT_07s0005g00050						VIT_03s0091g00040					VIT_08s0040g02190					VIT_17s0000g03720					VIT_11s0037g01230				VIT_07s0005g04340
		VIT_14s0068g00920						VIT_10s0003g00030						VIT_19s0015g01020					VIT_19s0014g01370					VIT_04s0008g01210					VIT_02s0234g00130				VIT_08s0007g01410
		VIT_19s0014g00530						VIT_01s0010g02460						VIT_06s0004g04660					VIT_16s0098g00790					VIT_12s0034g01430					VIT_16s0050g00650				VIT_01s0010g02450
		VIT_02s0154g00310						VIT_12s0059g01010						VIT_03s0063g01260					VIT_14s0066g00400					VIT_08s0007g06430					VIT_01s0010g02440				VIT_01s0011g04310
		VIT_19s0093g00190						VIT_09s0018g01760						VIT_14s0006g03250					VIT_18s0001g05840					VIT_18s0001g00040					VIT_11s0016g01020				VIT_10s0003g03750
		VIT_08s0056g01410						VIT_11s0016g05830						VIT_13s0064g01760					VIT_07s0005g04220					VIT_10s0092g00360					VIT_16s0100g00360				VIT_06s0009g02110
		VIT_02s0033g00870						VIT_07s0129g01070						VIT_04s0079g00810					VIT_10s0003g05550					VIT_07s0130g00220					VIT_12s0055g01000				VIT_19s0014g03770
		VIT_11s0016g02380						VIT_12s0055g00870						VIT_14s0066g02580					VIT_14s0068g01360					VIT_12s0059g02180					VIT_19s0027g01950				VIT_07s0129g00510
		VIT_02s0025g01910						VIT_05s0077g01150						VIT_02s0025g02600					VIT_01s0010g01140					VIT_06s0009g01640					VIT_06s0080g00150				VIT_11s0016g03940
		VIT_13s0019g01130						VIT_05s0136g00340						VIT_09s0002g00370					VIT_19s0015g01200					VIT_16s0013g02090					VIT_10s0003g00090				VIT_01s0026g00200
		VIT_01s0127g00050						VIT_18s0001g10640						VIT_07s0005g01080					VIT_12s0028g03850					VIT_14s0068g00440					VIT_17s0000g00330				VIT_14s0068g01830
		VIT_10s0116g01880						VIT_14s0060g01940						VIT_01s0010g00480					VIT_14s0066g01840					VIT_02s0025g02560					VIT_04s0044g01870				VIT_08s0105g00180
		VIT_15s0046g02150						VIT_14s0030g01200						VIT_19s0085g00610					VIT_07s0141g00760					VIT_07s0005g04770					VIT_18s0001g08450				VIT_06s0009g01540
		VIT_01s0011g04650						VIT_03s0091g00390						VIT_08s0007g03420					VIT_08s0007g07630					VIT_08s0007g06500					VIT_18s0001g06640				VIT_05s0077g01970
		VIT_13s0019g02170						VIT_11s0016g03250						VIT_06s0009g01070					VIT_18s0001g15310					VIT_08s0007g08920					VIT_07s0005g03060				VIT_17s0000g00270
		VIT_06s0004g05330						VIT_13s0067g01200						VIT_14s0066g02020					VIT_14s0068g01430					VIT_10s0116g00080					VIT_07s0141g00360				VIT_14s0060g02750
		VIT_01s0026g01380						VIT_03s0017g01410						VIT_18s0001g12990					VIT_11s0016g03380					VIT_01s0011g03650					VIT_16s0022g01430				VIT_03s0063g00530
		VIT_07s0129g00380						VIT_13s0019g03360						VIT_16s0013g00870					VIT_12s0034g01930					VIT_01s0150g00460					VIT_13s0047g00030				VIT_18s0001g13330
		VIT_01s0011g05490						VIT_08s0007g04000						VIT_10s0003g01460					VIT_18s0001g12580					VIT_11s0016g03950					VIT_11s0016g03350				VIT_12s0059g02130
		VIT_18s0001g01850						VIT_11s0016g03020						VIT_11s0078g00290					VIT_05s0020g04850					VIT_03s0091g00460					VIT_13s0074g00040				VIT_07s0129g00520
		VIT_18s0001g09650						VIT_18s0001g05300						VIT_17s0000g05270					VIT_03s0063g00460					VIT_19s0014g05010					VIT_05s0020g03240				VIT_01s0026g00580
		VIT_05s0029g01140						VIT_08s0056g01650						VIT_16s0100g00380					VIT_01s0011g03810					VIT_03s0038g04720					VIT_04s0023g01940				VIT_06s0009g01620
		VIT_16s0050g01110						VIT_08s0007g08420						VIT_05s0094g00340					VIT_14s0083g01050					VIT_16s0050g00100					VIT_01s0011g03180				VIT_18s0001g06170
		VIT_04s0008g02910						VIT_19s0014g02880						VIT_15s0021g00330					VIT_08s0007g08460					VIT_07s0129g00060					VIT_02s0012g00990				VIT_16s0050g00480
		VIT_15s0021g02700						VIT_06s0009g00370						VIT_13s0019g03050					VIT_01s0127g00220					VIT_14s0108g00520					VIT_04s0044g01760				VIT_11s0016g00930
		VIT_11s0206g00150						VIT_12s0035g00650						VIT_08s0007g04300					VIT_15s0048g02970					VIT_07s0129g01050					VIT_04s0023g03170				VIT_01s0026g01690
		VIT_03s0063g00670						VIT_18s0041g00350						VIT_05s0062g00270					VIT_05s0062g01130					VIT_03s0088g00490					VIT_18s0001g06360				VIT_17s0000g01700
		VIT_18s0001g13160						VIT_01s0011g05660						VIT_07s0005g00820					VIT_10s0003g05330					VIT_09s0002g00800					VIT_08s0040g01650				VIT_07s0005g00090
		VIT_09s0002g04850						VIT_18s0001g05030						VIT_11s0052g01230					VIT_01s0150g00540					VIT_16s0050g00910					VIT_17s0000g04090				VIT_04s0008g05350
		VIT_06s0004g05400						VIT_08s0007g04580						VIT_12s0057g00100					VIT_01s0026g00810					VIT_08s0007g05160					VIT_01s0026g02580				VIT_16s0148g00220
		VIT_13s0019g01990						VIT_18s0117g00100						VIT_12s0035g01900					VIT_13s0084g00090					VIT_12s0028g02850					VIT_04s0079g00290				VIT_14s0060g01530
		VIT_14s0128g00160						VIT_07s0005g04850						VIT_06s0004g01390					VIT_12s0134g00550					VIT_17s0000g01270					VIT_15s0048g02500				VIT_05s0077g01470
		VIT_01s0011g05150						VIT_03s0091g01090						VIT_19s0090g01040					VIT_18s0041g02430					VIT_04s0023g03220					VIT_04s0008g01860				VIT_01s0011g02320
		VIT_04s0023g01080						VIT_17s0000g04590						VIT_13s0019g00860					VIT_05s0049g01980					VIT_07s0031g00120					VIT_16s0039g01700				VIT_03s0097g00600
		VIT_09s0002g04840						VIT_01s0011g06470						VIT_05s0094g00410					VIT_10s0042g01390					VIT_04s0008g05930					VIT_03s0017g01700				VIT_06s0004g08080
		VIT_01s0026g00550						VIT_11s0052g00410						VIT_04s0044g01130					VIT_17s0000g07640					VIT_11s0016g01140					VIT_18s0117g00360				VIT_18s0041g00710
		VIT_11s0016g00970						VIT_08s0058g00430						VIT_09s0002g01100					VIT_08s0007g02970					VIT_14s0030g02260					VIT_04s0044g01320				VIT_09s0002g08090
		VIT_14s0128g00790						VIT_18s0117g00050						VIT_02s0025g00360					VIT_17s0000g09550					VIT_14s0108g01010					VIT_14s0128g00080				VIT_19s0014g05040
		VIT_08s0056g01190						VIT_12s0028g03450						VIT_18s0001g08550					VIT_13s0019g05100					VIT_18s0001g09490					VIT_16s0013g00210				VIT_19s0138g00090
		VIT_09s0002g04280						VIT_05s0020g01820						VIT_17s0000g04070					VIT_04s0044g00270					VIT_05s0029g00400					VIT_06s0004g03530				VIT_12s0034g00030
		VIT_07s0104g00800						VIT_11s0016g04960						VIT_04s0008g01100					VIT_03s0017g01450					VIT_08s0007g04240					VIT_18s0001g10180				VIT_08s0058g00590
		VIT_16s0050g02310						VIT_17s0000g02470						VIT_08s0040g02590					VIT_01s0011g04740					VIT_11s0016g00680					VIT_15s0024g01020				VIT_07s0005g01140
		VIT_19s0140g00140						VIT_03s0110g00160						VIT_05s0077g01700					VIT_18s0089g00010					VIT_04s0043g00300					VIT_12s0059g02320				VIT_18s0001g11860
		VIT_16s0050g01090						VIT_16s0098g00030						VIT_04s0044g00250					VIT_05s0020g04280					VIT_17s0000g01490					VIT_06s0004g08060				VIT_14s0066g02590
		VIT_08s0040g00800						VIT_09s0070g00560						VIT_16s0013g01680					VIT_03s0038g02000					VIT_15s0046g01380					VIT_14s0030g00870				VIT_16s0115g00340
		VIT_04s0044g00160						VIT_06s0004g00070						VIT_19s0015g01750					VIT_06s0004g01480					VIT_14s0006g02480					VIT_07s0129g00070				VIT_10s0116g01200
		VIT_17s0000g02680						VIT_12s0059g01070						VIT_11s0065g00350					VIT_07s0031g01260					VIT_18s0001g09540					VIT_06s0004g04110				VIT_01s0011g00760
		VIT_13s0019g03090						VIT_12s0134g00340						VIT_01s0150g00060					VIT_12s0034g01970					VIT_04s0023g00710					VIT_19s0015g01000				VIT_09s0002g05820
		VIT_01s0011g03170						VIT_16s0050g00430						VIT_12s0028g01940					VIT_07s0129g01100					VIT_12s0055g00930					VIT_13s0019g01180				VIT_16s0098g01160
		VIT_19s0015g02680						VIT_04s0008g06790						VIT_05s0062g00240					VIT_04s0023g01850					VIT_12s0028g03190					VIT_18s0001g06460				VIT_04s0008g01510
		VIT_11s0016g02600						VIT_12s0142g00710						VIT_11s0016g03560					VIT_18s0072g00920					VIT_04s0023g00680					VIT_03s0038g04430				VIT_10s0003g04350
		VIT_01s0146g00090						VIT_18s0001g07800						VIT_14s0006g02320					VIT_02s0025g04560					VIT_06s0004g01160					VIT_12s0035g01720				VIT_04s0210g00170
		VIT_08s0007g04800						VIT_15s0046g03150						VIT_17s0000g06390					VIT_04s0023g03470					VIT_05s0020g03640					VIT_19s0015g02480				VIT_18s0001g15150
		VIT_11s0037g00940						VIT_13s0019g03430						VIT_13s0156g00480					VIT_04s0023g03550					VIT_16s0050g02650					VIT_11s0016g02800				VIT_09s0018g01870
		VIT_01s0010g01330						VIT_02s0033g01000						VIT_18s0166g00260					VIT_09s0002g02610					VIT_01s0010g02500					VIT_01s0026g00820				VIT_17s0000g04380
		VIT_16s0100g00700						VIT_18s0001g11160						VIT_11s0016g03590					VIT_03s0063g01220					VIT_08s0040g00160					VIT_15s0048g02720				VIT_04s0008g02270
		VIT_01s0011g02830						VIT_04s0023g02130						VIT_04s0008g05770					VIT_19s0135g00060					VIT_08s0040g00510					VIT_08s0007g04060				VIT_05s0077g00430
		VIT_14s0108g00390						VIT_10s0003g01180						VIT_14s0060g02760					VIT_05s0094g00920					VIT_16s0050g00110					VIT_03s0180g00150				VIT_15s0021g00320
		VIT_19s0027g00310						VIT_12s0134g00280						VIT_03s0038g00660					VIT_09s0002g03620					VIT_14s0108g00630					VIT_15s0048g02480				VIT_08s0007g01400
		VIT_04s0008g00250						VIT_11s0052g00100						VIT_03s0132g00100					VIT_05s0077g01560					VIT_13s0074g00240					VIT_12s0057g01100				VIT_17s0000g05960
		VIT_04s0008g02760						VIT_17s0000g10060						VIT_05s0020g02770					VIT_06s0009g02810					VIT_19s0177g00140					VIT_18s0001g09510				VIT_18s0089g00170
		VIT_13s0019g03610						VIT_15s0024g01270						VIT_14s0083g00400					VIT_04s0008g03960					VIT_14s0066g00680					VIT_16s0098g00360				VIT_13s0158g00100
		VIT_01s0011g05310						VIT_12s0035g00030						VIT_08s0040g00490					VIT_11s0052g01310					VIT_14s0030g01710					VIT_05s0020g00630				VIT_03s0063g01210
		VIT_18s0041g01500						VIT_11s0016g04920						VIT_04s0008g01730					VIT_09s0002g03270					VIT_14s0066g01790					VIT_16s0050g01020				VIT_01s0026g02130
		VIT_18s0001g15220						VIT_12s0057g00150						VIT_14s0060g01270					VIT_11s0016g04660					VIT_14s0128g00460					VIT_17s0000g01170				VIT_14s0128g01010
		VIT_09s0002g02090						VIT_13s0019g03120						VIT_18s0001g12390					VIT_18s0041g00580					VIT_19s0085g00880					VIT_14s0030g01230				VIT_16s0039g01410
		VIT_02s0087g00750						VIT_08s0056g00050						VIT_10s0597g00050					VIT_14s0066g00410					VIT_02s0087g00460					VIT_09s0002g02120				VIT_18s0001g12900
		VIT_05s0020g03770						VIT_06s0004g01450						VIT_16s0039g01170					VIT_17s0000g00770					VIT_17s0053g00780					VIT_11s0118g00390				VIT_09s0054g00790
		VIT_18s0001g12690						VIT_14s0068g00260						VIT_13s0019g05120					VIT_03s0038g02610					VIT_06s0004g03910					VIT_13s0106g00070				VIT_08s0007g02380
		VIT_08s0007g03140						VIT_02s0025g04020						VIT_18s0001g12680					VIT_18s0001g11240					VIT_10s0003g04670					VIT_17s0000g01990				VIT_09s0002g00140
		VIT_10s0003g01690						VIT_19s0014g00300						VIT_18s0001g15660					VIT_08s0056g00780					VIT_13s0019g03650					VIT_02s0025g01380				VIT_18s0157g00140
		VIT_13s0047g00230						VIT_03s0063g02350						VIT_08s0040g02960					VIT_17s0000g03890					VIT_04s0023g02880					VIT_08s0007g01470				VIT_06s0080g01090
		VIT_02s0025g03540						VIT_18s0041g00090						VIT_10s0003g01790					VIT_18s0001g11150					VIT_08s0040g02430					VIT_11s0037g00070				VIT_07s0197g00040
		VIT_18s0041g00560						VIT_19s0135g00300						VIT_09s0002g04370					VIT_13s0084g00240					VIT_09s0002g06680					VIT_17s0000g04160				VIT_09s0018g01390
		VIT_14s0060g01320						VIT_01s0026g00630						VIT_08s0056g01350					VIT_07s0005g06200					VIT_11s0016g03200					VIT_16s0013g00390				VIT_02s0025g00230
		VIT_13s0101g00510						VIT_15s0048g01070						VIT_14s0083g00840					VIT_18s0001g13410					VIT_02s0033g01020					VIT_03s0038g00940				VIT_02s0241g00100
		VIT_03s0063g02230						VIT_11s0016g03170						VIT_01s0011g01790					VIT_05s0062g01120					VIT_13s0064g00810					VIT_05s0020g04510				VIT_05s0124g00280
		VIT_18s0001g00800						VIT_12s0059g00770						VIT_11s0016g00590					VIT_03s0038g01410					VIT_03s0132g00090					VIT_02s0025g02590				VIT_09s0018g01220
		VIT_13s0158g00240						VIT_08s0058g01160						VIT_11s0016g05010					VIT_13s0047g00040					VIT_18s0001g07870					VIT_04s0023g03810				VIT_04s0079g00280
		VIT_08s0007g03870						VIT_08s0058g01480						VIT_15s0046g00360					VIT_14s0068g01120					VIT_17s0000g02430					VIT_04s0008g01870				VIT_11s0016g02560
		VIT_08s0007g06800						VIT_01s0137g00240						VIT_12s0028g00920					VIT_07s0031g00720					VIT_03s0017g01300					VIT_09s0070g00710				VIT_11s0037g00890
		VIT_04s0023g02310						VIT_03s0038g04100						VIT_02s0025g01710					VIT_05s0049g01500					VIT_13s0064g00270					VIT_06s0061g00680				VIT_16s0098g00190
		VIT_17s0000g03820						VIT_04s0023g00220						VIT_08s0007g05130					VIT_18s0001g03270					VIT_04s0079g00480					VIT_06s0004g03130				VIT_12s0035g01910
		VIT_15s0021g00470						VIT_12s0028g03920						VIT_04s0210g00110					VIT_13s0067g01890					VIT_04s0023g00130					VIT_07s0005g04700				VIT_03s0097g00710
		VIT_07s0005g00370						VIT_14s0108g00420						VIT_14s0006g02530					VIT_07s0255g00030					VIT_02s0033g00450					VIT_11s0016g01480				VIT_02s0012g02000
		VIT_06s0004g05320						VIT_02s0025g03850						VIT_12s0028g01360					VIT_15s0046g00170					VIT_11s0016g04750					VIT_18s0001g07310				VIT_16s0100g01200
		VIT_17s0000g04150						VIT_03s0038g03210						VIT_02s0025g03640					VIT_01s0026g00880					VIT_18s0001g07440					VIT_19s0135g00070				VIT_01s0011g04940
		VIT_06s0004g01650						VIT_16s0100g00330						VIT_12s0134g00640					VIT_01s0026g01420					VIT_01s0011g00150					VIT_02s0025g00140				VIT_12s0035g01960
		VIT_05s0062g00610						VIT_01s0011g06600						VIT_07s0005g03410					VIT_08s0040g00820					VIT_18s0001g09880					VIT_12s0059g02510				VIT_15s0046g01740
		VIT_10s0092g00480						VIT_05s0062g01010						VIT_04s0023g03230					VIT_13s0019g01080					VIT_05s0051g00420					VIT_07s0191g00250				VIT_15s0048g02250
		VIT_03s0038g00550						VIT_04s0023g03760						VIT_13s0067g01460					VIT_01s0011g02030					VIT_19s0014g02860					VIT_09s0002g01750				VIT_01s0011g00380
		VIT_15s0024g00410						VIT_11s0118g00370						VIT_03s0063g00200					VIT_07s0129g00950					VIT_01s0026g02460					VIT_04s0008g02850				VIT_02s0025g03660
		VIT_15s0021g01040						VIT_14s0060g01300						VIT_11s0118g00350					VIT_13s0158g00420					VIT_13s0067g02380					VIT_01s0011g01150				VIT_16s0050g02230
		VIT_13s0158g00210						VIT_08s0058g00450						VIT_05s0049g00800					VIT_01s0010g02740					VIT_05s0020g04780					VIT_05s0020g00640				VIT_01s0010g01000
		VIT_12s0055g00580												VIT_14s0068g01200					VIT_10s0071g01200					VIT_07s0151g00570					VIT_04s0008g04250				VIT_14s0068g02190
		VIT_11s0016g02980												VIT_06s0004g08340					VIT_12s0034g01910					VIT_03s0063g01950					VIT_16s0039g01710				VIT_07s0031g00530
		VIT_02s0012g00410												VIT_01s0010g02290					VIT_05s0077g01550					VIT_04s0008g00700					VIT_14s0083g00620				VIT_12s0028g00320
		VIT_09s0002g08300												VIT_14s0006g02950					VIT_14s0060g01090					VIT_01s0011g01850					VIT_05s0020g04110				VIT_13s0067g01670
		VIT_14s0219g00210												VIT_04s0023g02610					VIT_06s0004g06840					VIT_04s0008g01280					VIT_04s0008g00950				VIT_15s0048g01350
		VIT_12s0055g00800												VIT_01s0011g06360					VIT_10s0003g02000					VIT_11s0016g00390					VIT_05s0062g00430				VIT_08s0007g00950
		VIT_05s0049g00410												VIT_16s0098g00160					VIT_06s0004g07030					VIT_08s0032g00930					VIT_01s0011g05220				VIT_01s0010g01080
		VIT_17s0000g06630												VIT_17s0000g07400					VIT_17s0000g05110					VIT_03s0038g04330					VIT_01s0011g00410				VIT_17s0000g07280
		VIT_05s0062g00480												VIT_05s0049g00310					VIT_17s0000g08150					VIT_07s0031g00520					VIT_13s0084g00360				VIT_13s0067g02630
		VIT_04s0044g00730												VIT_01s0010g00240					VIT_06s0080g00450					VIT_01s0011g01560					VIT_14s0128g00240				VIT_13s0064g01110
		VIT_04s0023g01690												VIT_09s0002g00940					VIT_18s0001g08300					VIT_03s0063g01880					VIT_09s0002g01060				VIT_08s0058g01390
		VIT_02s0025g02540												VIT_05s0077g01310					VIT_03s0038g02860					VIT_09s0002g03950					VIT_18s0001g07650				VIT_12s0059g00540
		VIT_10s0092g00250												VIT_01s0026g00850					VIT_05s0020g01080					VIT_08s0007g03240					VIT_16s0098g00800				VIT_03s0091g00690
		VIT_05s0102g00710												VIT_14s0083g00940					VIT_01s0010g00450					VIT_01s0011g05650					VIT_03s0038g02110				VIT_06s0061g00590
		VIT_19s0085g00750												VIT_11s0016g02010					VIT_11s0052g01320					VIT_13s0073g00600					VIT_05s0049g00330				VIT_14s0060g00320
		VIT_15s0045g00330												VIT_04s0044g01420					VIT_12s0059g01380					VIT_08s0040g00730					VIT_19s0014g04220				VIT_10s0003g02890
		VIT_11s0016g01400												VIT_08s0007g03520					VIT_15s0021g02110					VIT_02s0025g02650					VIT_05s0062g01070				VIT_06s0004g03590
		VIT_08s0007g08950												VIT_18s0001g06180					VIT_11s0052g01280					VIT_07s0129g00710					VIT_11s0016g04300				VIT_05s0049g01860
		VIT_07s0005g06210												VIT_05s0077g01930					VIT_17s0000g07070					VIT_17s0000g05360					VIT_07s0031g01540				VIT_18s0041g00700
		VIT_02s0087g01010												VIT_14s0066g00700					VIT_01s0011g02960					VIT_17s0000g02880					VIT_01s0026g01300				VIT_17s0000g01670
		VIT_12s0035g02080												VIT_07s0104g01480					VIT_15s0046g01460					VIT_03s0038g01960					VIT_09s0002g07860				VIT_11s0016g00070
		VIT_17s0000g06290												VIT_14s0108g01190					VIT_17s0000g05750					VIT_18s0001g10030					VIT_12s0059g00900				VIT_17s0000g03010
		VIT_03s0038g01540												VIT_11s0016g05180					VIT_14s0081g00190					VIT_17s0000g09220					VIT_11s0052g00840				VIT_08s0105g00380
		VIT_01s0137g00360												VIT_08s0058g00120					VIT_04s0008g06050					VIT_16s0039g00820					VIT_17s0000g06970				VIT_14s0060g00990
		VIT_07s0005g01790												VIT_06s0080g00340					VIT_05s0077g02350					VIT_02s0087g00560					VIT_06s0004g05460				VIT_17s0000g03670
		VIT_18s0001g11600												VIT_18s0001g07410					VIT_10s0116g01400					VIT_13s0067g03250					VIT_11s0149g00090				VIT_10s0071g00150
		VIT_08s0007g05050												VIT_04s0008g04460					VIT_14s0030g02310					VIT_14s0128g00610					VIT_05s0020g02830				VIT_19s0014g03330
		VIT_04s0008g00540												VIT_08s0007g03710					VIT_15s0045g01020					VIT_17s0000g05840					VIT_07s0031g01980				VIT_02s0012g01390
		VIT_14s0108g00070												VIT_16s0013g01720					VIT_01s0011g02060					VIT_14s0128g00450					VIT_02s0241g00040				VIT_08s0007g08590
		VIT_14s0068g01340												VIT_18s0076g00320					VIT_10s0116g00800					VIT_10s0042g00080					VIT_03s0038g03910				VIT_13s0064g01500
		VIT_12s0034g01950												VIT_17s0000g05280					VIT_14s0066g01810					VIT_13s0067g02870					VIT_13s0106g00060				VIT_14s0083g00520
		VIT_05s0077g01980												VIT_16s0039g01300					VIT_01s0011g06460					VIT_12s0142g00240					VIT_05s0094g00360				VIT_13s0019g00720
		VIT_06s0004g01470												VIT_18s0001g11680					VIT_01s0011g00750					VIT_04s0008g02520					VIT_17s0000g07210				VIT_18s0001g12020
		VIT_10s0003g01430												VIT_18s0001g07840					VIT_07s0005g01210					VIT_09s0002g06610					VIT_08s0040g02250				VIT_15s0045g00380
		VIT_10s0071g00490												VIT_18s0001g09900					VIT_16s0013g00630					VIT_15s0048g01330					VIT_06s0004g01400				VIT_16s0050g00380
		VIT_06s0004g02650												VIT_15s0048g01060					VIT_04s0008g05640					VIT_18s0157g00170					VIT_06s0061g00700				VIT_08s0007g06030
		VIT_02s0033g01060												VIT_07s0005g02480					VIT_02s0025g02920					VIT_16s0022g02140					VIT_10s0003g02450				VIT_07s0197g00170
		VIT_13s0019g03040												VIT_13s0019g02850					VIT_15s0048g02600					VIT_06s0080g00810					VIT_10s0003g04050				VIT_02s0025g04460
		VIT_01s0010g00550												VIT_09s0002g04620					VIT_18s0001g15130					VIT_08s0007g00760					VIT_02s0025g02410				VIT_08s0007g02920
		VIT_05s0020g03270												VIT_06s0061g00760					VIT_12s0057g01110					VIT_03s0132g00040					VIT_07s0031g01350				VIT_11s0016g05280
		VIT_18s0001g13400												VIT_14s0060g01190					VIT_18s0001g13960					VIT_01s0026g00530					VIT_01s0010g00760				VIT_10s0116g00920
		VIT_13s0073g00050												VIT_11s0206g00060					VIT_10s0042g00840					VIT_11s0016g03140					VIT_17s0000g06650				VIT_05s0020g01990
		VIT_02s0087g01020												VIT_03s0063g01330					VIT_06s0009g02880					VIT_14s0081g00030					VIT_18s0089g00600				VIT_08s0007g02460
		VIT_18s0001g15390												VIT_03s0063g01290					VIT_09s0002g01190					VIT_14s0066g00010					VIT_12s0028g02520				VIT_17s0000g01630
		VIT_12s0028g01390												VIT_08s0040g01150					VIT_04s0044g01550					VIT_05s0029g00370					VIT_03s0038g00340				VIT_19s0014g04650
		VIT_13s0158g00320												VIT_09s0054g01750					VIT_08s0007g07100					VIT_09s0002g01000					VIT_12s0035g01430				VIT_18s0001g12510
		VIT_14s0030g02090												VIT_12s0055g00810					VIT_10s0003g03330					VIT_09s0002g02890					VIT_02s0033g00270				VIT_11s0016g04880
		VIT_07s0129g00890												VIT_17s0000g00070					VIT_11s0103g00380					VIT_18s0041g00250					VIT_05s0049g01100				VIT_03s0038g00630
		VIT_05s0102g00620												VIT_09s0002g08110					VIT_07s0129g00240					VIT_15s0024g00920					VIT_19s0014g02830				VIT_01s0011g06140
		VIT_05s0020g01310												VIT_11s0016g04160					VIT_11s0016g05430					VIT_01s0011g05610					VIT_13s0156g00450				VIT_19s0090g01070
		VIT_01s0137g00080												VIT_19s0014g03130					VIT_01s0011g04290					VIT_07s0104g00120					VIT_05s0077g02330				VIT_03s0038g03410
		VIT_15s0021g00950												VIT_08s0007g02360					VIT_18s0001g08950					VIT_04s0008g04160					VIT_18s0001g08690				VIT_07s0031g00110
		VIT_12s0055g00590												VIT_18s0089g00940					VIT_19s0015g01310					VIT_16s0022g01450					VIT_09s0002g06400				VIT_03s0088g00620
		VIT_05s0049g00430												VIT_08s0007g04260					VIT_11s0052g00240					VIT_04s0008g06000					VIT_19s0027g01630				VIT_17s0000g01660
		VIT_16s0098g00860												VIT_13s0019g03000					VIT_06s0004g08490					VIT_18s0122g00790					VIT_07s0031g01460				VIT_07s0031g01680
		VIT_14s0068g02010												VIT_15s0048g02870					VIT_05s0020g03870					VIT_16s0050g00390					VIT_14s0219g00050				VIT_12s0055g00020
		VIT_16s0022g02170												VIT_18s0089g01230					VIT_02s0025g00430					VIT_12s0035g01050					VIT_06s0004g08420				VIT_18s0001g04640
		VIT_13s0064g01030												VIT_07s0031g03070					VIT_11s0016g00500					VIT_08s0040g00060					VIT_07s0005g04730				VIT_16s0098g01080
		VIT_05s0049g00760												VIT_05s0062g00300					VIT_01s0011g02840					VIT_11s0016g05390					VIT_08s0007g04380				VIT_01s0127g00700
		VIT_10s0116g01790												VIT_02s0025g04130					VIT_10s0003g05030					VIT_15s0048g00580					VIT_08s0058g00970				VIT_05s0049g00810
		VIT_18s0089g00520												VIT_13s0019g03160					VIT_11s0016g01520					VIT_03s0038g00470					VIT_08s0007g04150				VIT_12s0055g00200
		VIT_07s0191g00080												VIT_15s0048g02630					VIT_02s0087g00030					VIT_06s0004g00590					VIT_08s0007g05900				VIT_01s0137g00200
		VIT_02s0012g02300												VIT_05s0094g00260					VIT_01s0011g04720					VIT_11s0016g01320					VIT_09s0002g05150				VIT_14s0030g01740
		VIT_01s0010g02030												VIT_10s0071g00190					VIT_01s0026g00300					VIT_19s0027g00200					VIT_12s0142g00280				VIT_01s0011g00120
		VIT_17s0119g00370												VIT_08s0007g08840					VIT_14s0066g02350					VIT_14s0060g02360					VIT_11s0016g05260				VIT_04s0023g01920
		VIT_13s0074g00110												VIT_05s0077g01580					VIT_05s0094g00990					VIT_15s0048g02130					VIT_18s0001g04130				VIT_08s0007g01560
		VIT_02s0025g04270												VIT_03s0088g00690					VIT_16s0022g02230					VIT_11s0016g04150					VIT_19s0085g00520				VIT_16s0100g00810
		VIT_02s0025g04110												VIT_05s0020g00330					VIT_01s0146g00150					VIT_17s0000g02910					VIT_11s0052g00490				VIT_19s0138g00120
		VIT_11s0016g00870												VIT_08s0105g00200					VIT_06s0009g02830					VIT_19s0090g00190					VIT_13s0084g00100				VIT_14s0066g02190
		VIT_13s0156g00580												VIT_19s0093g00550					VIT_05s0077g00900					VIT_07s0104g01120					VIT_18s0001g10670				VIT_15s0048g01050
		VIT_09s0002g00540												VIT_17s0000g07670					VIT_12s0034g01870					VIT_04s0023g03890					VIT_11s0016g03640				VIT_04s0069g00860
		VIT_10s0092g00370												VIT_04s0210g00050					VIT_09s0018g01340					VIT_13s0074g00090					VIT_15s0045g00040				VIT_18s0001g14610
		VIT_17s0000g02630												VIT_04s0008g06020					VIT_06s0009g00980					VIT_17s0000g06780					VIT_06s0004g07220				VIT_12s0028g01880
		VIT_03s0091g01050												VIT_03s0091g01040					VIT_14s0006g01930					VIT_14s0030g01800					VIT_16s0098g01230				VIT_10s0003g02430
		VIT_05s0094g00960												VIT_04s0008g01220					VIT_08s0007g07730					VIT_03s0038g03130					VIT_08s0007g02700				VIT_06s0004g04180
		VIT_08s0040g01230												VIT_16s0050g01890					VIT_05s0094g00770					VIT_03s0063g01860					VIT_04s0008g05990				VIT_01s0137g00710
		VIT_15s0024g01600												VIT_04s0044g00190					VIT_17s0000g03930					VIT_05s0051g00660					VIT_14s0066g01640				VIT_12s0059g00130
		VIT_05s0049g00040												VIT_18s0001g06030					VIT_04s0044g00560					VIT_05s0049g01470					VIT_12s0028g01230				VIT_17s0000g08860
		VIT_01s0011g05850												VIT_18s0001g12860					VIT_10s0003g05450					VIT_02s0025g04720					VIT_05s0020g04420				VIT_13s0156g00100
		VIT_15s0046g01040												VIT_05s0049g00770					VIT_17s0000g04740					VIT_04s0044g01150					VIT_11s0016g00910				VIT_18s0001g12030
		VIT_06s0009g03470												VIT_06s0004g08330					VIT_06s0009g03010					VIT_14s0060g02650					VIT_08s0056g01470				VIT_03s0063g01960
		VIT_14s0128g00780												VIT_07s0005g00170					VIT_17s0000g07840					VIT_14s0060g00820					VIT_09s0002g04080				VIT_12s0059g02730
		VIT_06s0004g01180																	VIT_14s0006g00450					VIT_12s0059g02220					VIT_06s0004g02060				VIT_09s0002g03390
		VIT_14s0068g00740																	VIT_14s0066g01850					VIT_11s0118g00030					VIT_04s0008g01530				VIT_15s0045g00810
		VIT_05s0029g00200																	VIT_19s0090g01360					VIT_11s0016g00460					VIT_05s0020g00440				VIT_08s0032g01220
		VIT_03s0038g04570																	VIT_11s0103g00370					VIT_14s0108g00440					VIT_18s0072g01090				VIT_12s0059g01640
		VIT_16s0098g01380																	VIT_01s0011g04840					VIT_16s0039g01280					VIT_18s0001g08970				VIT_05s0020g03970
		VIT_05s0020g00890																	VIT_09s0002g04930					VIT_12s0028g02990					VIT_06s0009g03540				VIT_01s0010g02930
		VIT_18s0041g01880																	VIT_05s0124g00330					VIT_13s0084g00380					VIT_03s0017g01210				VIT_16s0013g00890
		VIT_19s0177g00080																	VIT_17s0000g03910					VIT_09s0002g04580					VIT_04s0044g02010				VIT_06s0061g01010
		VIT_16s0013g00880																	VIT_06s0004g08480					VIT_06s0061g01250					VIT_02s0025g05120				VIT_14s0060g02320
		VIT_06s0004g00880																	VIT_09s0002g05010					VIT_04s0008g02370					VIT_18s0001g10470				VIT_04s0023g03240
		VIT_13s0067g02070																	VIT_01s0011g05170					VIT_05s0062g00260					VIT_12s0059g01250				VIT_10s0116g00500
		VIT_18s0001g10540																	VIT_18s0089g01420					VIT_13s0106g00720					VIT_04s0023g00430				VIT_11s0016g01300
		VIT_04s0023g02680																	VIT_06s0009g00310					VIT_01s0011g02110					VIT_14s0066g01860				VIT_03s0088g00290
		VIT_10s0003g01900																	VIT_04s0008g01550					VIT_07s0005g00890					VIT_07s0095g00040				VIT_18s0001g11900
		VIT_14s0060g00450																	VIT_02s0154g00300					VIT_07s0005g03340					VIT_08s0058g00150				VIT_09s0002g02450
		VIT_17s0000g03990																	VIT_12s0055g00310					VIT_15s0046g03500					VIT_13s0084g00070				VIT_07s0005g04360
		VIT_12s0028g03200																	VIT_18s0122g01260					VIT_03s0180g00320					VIT_02s0025g02840				VIT_16s0050g02400
		VIT_06s0004g07770																	VIT_01s0026g02270					VIT_09s0002g00450					VIT_03s0091g00670				VIT_14s0068g01570
		VIT_13s0074g00320																	VIT_13s0019g00540					VIT_07s0031g02840					VIT_02s0025g01610				VIT_05s0077g01010
		VIT_17s0000g10270																	VIT_18s0001g00370					VIT_16s0050g01260					VIT_07s0005g01350				VIT_12s0055g00180
		VIT_08s0007g03510																	VIT_19s0014g05180					VIT_09s0018g02080					VIT_11s0016g02340				VIT_03s0063g00030
		VIT_04s0008g01570																	VIT_05s0077g01300					VIT_05s0051g00720					VIT_04s0023g02690				VIT_19s0014g04940
		VIT_18s0001g08200																	VIT_16s0100g00220					VIT_08s0007g03220					VIT_06s0009g00580				VIT_11s0016g01290
		VIT_07s0031g02280																	VIT_06s0009g02840					VIT_07s0005g05300					VIT_06s0004g08430				VIT_14s0068g01400
		VIT_14s0068g00040																	VIT_02s0012g01270					VIT_11s0016g05270					VIT_18s0001g02420				VIT_09s0018g00240
		VIT_16s0050g00270																	VIT_03s0063g01160					VIT_14s0030g00330					VIT_05s0049g01070				VIT_17s0000g00730
		VIT_10s0003g01190																	VIT_12s0028g02010					VIT_09s0002g03860					VIT_08s0007g02560				VIT_11s0016g05070
		VIT_13s0019g03130																	VIT_09s0002g02880					VIT_06s0004g01690					VIT_02s0025g03450				VIT_08s0056g01500
		VIT_14s0081g00720																	VIT_03s0063g01460					VIT_18s0001g15550					VIT_05s0020g00670				VIT_07s0005g06220
		VIT_18s0001g02540																	VIT_04s0008g04200					VIT_07s0104g00640					VIT_18s0086g00200				VIT_10s0092g00130
		VIT_05s0020g03190																	VIT_11s0118g00650					VIT_17s0000g03290					VIT_19s0014g00280				VIT_07s0005g00660
		VIT_10s0092g00590																	VIT_08s0058g00660					VIT_17s0053g00460					VIT_06s0004g06660				VIT_08s0007g04740
		VIT_01s0137g00330																	VIT_05s0020g04540					VIT_11s0037g01210					VIT_04s0069g00720				VIT_08s0007g06140
		VIT_14s0030g00180																	VIT_03s0180g00280					VIT_04s0023g03360					VIT_04s0044g01000				VIT_14s0060g01910
		VIT_07s0129g00490																	VIT_08s0040g00380					VIT_16s0013g00070					VIT_03s0038g01870				VIT_13s0106g00780
		VIT_04s0008g04020																	VIT_17s0000g06750					VIT_08s0032g00590					VIT_09s0002g07520				VIT_01s0026g01090
		VIT_04s0008g04060																	VIT_15s0024g00980					VIT_10s0042g00820					VIT_01s0026g01440				VIT_04s0008g02750
		VIT_10s0042g01020																	VIT_01s0026g02710					VIT_02s0025g02460					VIT_12s0034g02240				VIT_03s0017g01140
		VIT_16s0050g00250																	VIT_16s0022g02150					VIT_18s0001g13460					VIT_18s0001g05060				VIT_12s0028g01790
		VIT_11s0052g00380																	VIT_10s0003g02120					VIT_04s0044g01540					VIT_17s0119g00300				VIT_18s0001g06840
		VIT_02s0025g04230																	VIT_16s0050g00200					VIT_02s0012g00110					VIT_18s0001g08040				VIT_01s0011g02730
		VIT_09s0002g00650																	VIT_01s0011g04280					VIT_03s0063g00620					VIT_19s0014g02980				VIT_07s0005g01360
		VIT_13s0067g01970																	VIT_05s0062g00700					VIT_11s0149g00230					VIT_10s0116g00960				VIT_07s0289g00080
		VIT_09s0002g06260																	VIT_04s0008g04230					VIT_05s0049g01830					VIT_06s0061g01380				VIT_11s0016g03900
		VIT_08s0007g04250																	VIT_06s0061g01480					VIT_10s0003g05680					VIT_05s0124g00340				VIT_05s0077g01280
		VIT_04s0023g03040																	VIT_14s0060g00230					VIT_09s0002g02690					VIT_16s0050g02680				VIT_10s0042g00560
		VIT_03s0038g01130																	VIT_07s0005g05510					VIT_15s0107g00380					VIT_15s0046g00290				VIT_04s0023g03320
		VIT_14s0036g00820																	VIT_18s0001g01650					VIT_13s0019g02150					VIT_05s0062g00780				VIT_06s0004g03420
		VIT_14s0060g00350																	VIT_02s0025g01790					VIT_19s0085g00830					VIT_13s0019g04760				VIT_15s0046g00070
																			VIT_09s0070g00480					VIT_18s0122g00470					VIT_10s0003g05420				VIT_05s0049g00660
																			VIT_10s0071g00890					VIT_18s0001g07380					VIT_14s0108g00190				VIT_18s0041g02080
																			VIT_06s0004g01250					VIT_11s0052g00420					VIT_03s0091g00230				VIT_11s0016g02570
																			VIT_16s0039g00570					VIT_05s0020g02920					VIT_01s0011g04550				VIT_11s0052g01200
																			VIT_13s0047g00010					VIT_04s0008g02220					VIT_12s0059g02360				VIT_05s0020g00930
																			VIT_08s0007g03900					VIT_10s0092g00710					VIT_05s0029g01300				VIT_02s0087g00840
																			VIT_09s0002g00330					VIT_04s0023g01890					VIT_14s0083g00640				VIT_09s0002g00220
																			VIT_03s0038g03430					VIT_05s0020g02730					VIT_17s0000g02420				VIT_09s0002g03750
																			VIT_02s0012g00500					VIT_14s0030g00410					VIT_18s0001g09060				VIT_14s0030g00730
																			VIT_07s0141g00890					VIT_03s0063g00140					VIT_18s0072g00010				VIT_17s0000g00720
																			VIT_05s0020g01900					VIT_17s0000g04210					VIT_03s0038g03180				VIT_06s0080g00280
																			VIT_06s0004g03100					VIT_06s0004g02360					VIT_17s0000g07980				VIT_03s0063g01240
																			VIT_17s0053g00070					VIT_05s0049g00950					VIT_02s0025g02020				VIT_19s0014g02120
																			VIT_18s0001g03540					VIT_01s0011g02770					VIT_13s0019g02640				VIT_06s0004g03700
																			VIT_12s0028g01770					VIT_06s0004g04420					VIT_12s0035g01400				VIT_19s0015g00130
																			VIT_06s0004g05660					VIT_02s0033g01410					VIT_15s0021g01880				VIT_02s0012g01880
																			VIT_07s0031g02630					VIT_06s0004g08210					VIT_04s0069g00780				VIT_01s0011g01280
																			VIT_08s0058g00640					VIT_07s0031g02060					VIT_10s0116g00840				VIT_08s0007g03990
																			VIT_07s0005g06180					VIT_07s0104g00960					VIT_13s0019g02380				VIT_05s0029g00690
																			VIT_08s0058g00380					VIT_16s0022g01210					VIT_13s0084g00010				VIT_03s0038g01510
																			VIT_17s0000g02050					VIT_09s0018g01490					VIT_04s0023g01330				VIT_10s0003g01580
																			VIT_07s0031g02340					VIT_07s0005g01760					VIT_06s0004g00910				VIT_04s0044g01880
																			VIT_14s0030g02240					VIT_14s0030g01470					VIT_19s0014g01740				VIT_04s0044g01560
																			VIT_06s0004g03830					VIT_13s0084g00820					VIT_19s0090g00510				VIT_12s0028g01110
																			VIT_01s0026g02520					VIT_04s0023g01490					VIT_07s0005g04020				VIT_12s0059g00280
																			VIT_15s0046g03010					VIT_03s0038g01610					VIT_01s0026g00180				VIT_10s0092g00040
																			VIT_08s0007g00320					VIT_05s0020g01690					VIT_14s0068g02240				VIT_04s0023g02840
																			VIT_06s0004g06290					VIT_08s0040g02360					VIT_07s0031g02550				VIT_07s0129g00530
																			VIT_16s0050g01590					VIT_04s0008g03640					VIT_08s0007g03780				VIT_06s0004g04010
																			VIT_05s0020g00940					VIT_12s0028g02650					VIT_19s0014g01710				VIT_06s0004g06490
																			VIT_06s0004g05380					VIT_05s0051g00130					VIT_04s0069g00790				VIT_18s0001g12430
																			VIT_05s0020g03980					VIT_13s0067g00570					VIT_01s0011g04560				VIT_12s0134g00240
																			VIT_19s0015g00110					VIT_09s0002g01030					VIT_08s0040g00480				VIT_13s0019g04140
																			VIT_07s0095g00550					VIT_11s0016g04190					VIT_07s0031g02740				VIT_08s0058g00560
																			VIT_05s0062g00840					VIT_14s0060g01330					VIT_18s0001g03310				VIT_13s0101g00460
																			VIT_06s0004g01300					VIT_12s0057g01520					VIT_02s0025g03960				VIT_17s0000g03130
																			VIT_10s0003g00620					VIT_04s0008g06660					VIT_18s0122g00290				VIT_13s0073g00430
																			VIT_16s0039g00910					VIT_08s0007g02740					VIT_18s0157g00190				VIT_09s0018g00620
																			VIT_02s0025g02490					VIT_17s0000g00430					VIT_16s0100g00230				VIT_02s0025g04980
																			VIT_04s0008g05700					VIT_08s0007g08280					VIT_09s0002g07640				VIT_06s0004g02680
																			VIT_15s0046g00470					VIT_08s0058g00280					VIT_04s0043g00840				VIT_09s0002g06010
																			VIT_10s0042g00180					VIT_09s0002g06130					VIT_18s0001g13200				VIT_07s0005g03040
																			VIT_11s0052g00700					VIT_18s0001g05600					VIT_10s0003g05800				VIT_02s0012g01440
																			VIT_17s0000g09100					VIT_18s0001g15240					VIT_10s0003g03650				VIT_19s0015g02880
																			VIT_03s0180g00180					VIT_03s0088g01160					VIT_18s0072g00660				VIT_10s0071g01120
																			VIT_05s0020g02500					VIT_09s0002g08060					VIT_10s0003g03660				VIT_19s0090g00570
																			VIT_08s0040g01890					VIT_16s0050g01660					VIT_16s0050g02480				VIT_14s0171g00140
																			VIT_07s0031g02480					VIT_04s0210g00080					VIT_06s0004g05340				VIT_03s0180g00200
																			VIT_13s0106g00440					VIT_14s0066g01520					VIT_17s0000g08760				VIT_15s0048g03000
																			VIT_19s0085g01050					VIT_13s0019g01940					VIT_04s0044g00040				VIT_13s0064g01250
																			VIT_04s0008g01700					VIT_01s0011g02250					VIT_01s0011g05930				VIT_19s0014g03380
																			VIT_11s0016g05790					VIT_02s0033g00410					VIT_12s0028g00130				VIT_01s0026g01120
																			VIT_10s0116g00780					VIT_16s0039g02430					VIT_16s0050g00750				VIT_02s0025g01730
																			VIT_04s0008g01520					VIT_14s0066g01970					VIT_12s0121g00230				VIT_17s0000g05620
																			VIT_17s0000g02660					VIT_11s0016g04320					VIT_14s0060g02730				VIT_04s0023g00310
																			VIT_17s0000g02290					VIT_13s0019g02880					VIT_11s0016g00960				VIT_19s0015g00270
																			VIT_07s0104g00200					VIT_08s0007g02940					VIT_04s0023g03450				VIT_01s0010g02580
																			VIT_09s0002g01170					VIT_03s0091g00950					VIT_08s0007g02550				VIT_09s0002g02990
																			VIT_06s0080g00570					VIT_03s0038g04700					VIT_10s0003g01990				VIT_17s0000g04270
																			VIT_10s0116g00590					VIT_01s0137g00070					VIT_06s0004g03870				VIT_11s0052g01260
																			VIT_07s0031g01160					VIT_18s0001g09550					VIT_02s0025g03730				VIT_17s0000g09650
																			VIT_07s0151g00700					VIT_14s0066g01570					VIT_17s0000g07140				VIT_02s0012g01660
																			VIT_02s0012g01040					VIT_05s0020g00600					VIT_07s0005g06620				VIT_14s0066g01390
																			VIT_07s0129g00030					VIT_12s0055g00820					VIT_03s0038g04000				VIT_18s0122g00180
																			VIT_01s0010g00720					VIT_14s0030g00280					VIT_03s0038g02680				VIT_15s0048g01010
																			VIT_14s0060g01720					VIT_18s0001g00160					VIT_13s0067g02220				VIT_19s0090g01650
																			VIT_18s0001g15720					VIT_06s0061g00520					VIT_03s0038g03150				VIT_12s0028g03560
																			VIT_19s0014g01360					VIT_13s0074g00200					VIT_14s0066g00300				VIT_18s0072g00470
																			VIT_13s0067g01150					VIT_04s0023g03370					VIT_10s0003g04950				VIT_16s0098g00750
																			VIT_07s0031g03100					VIT_08s0007g07930					VIT_13s0067g02560				VIT_03s0038g02010
																			VIT_18s0001g10300					VIT_04s0023g01910					VIT_08s0040g01200				VIT_06s0061g01430
																			VIT_15s0024g01620					VIT_16s0039g02440					VIT_05s0051g00910				VIT_03s0091g01060
																			VIT_03s0038g02030					VIT_19s0090g01600					VIT_08s0058g00040				VIT_11s0016g02310
																			VIT_16s0050g00570					VIT_06s0004g05940					VIT_18s0041g00630				VIT_06s0004g00800
																			VIT_18s0041g00590					VIT_15s0021g01080					VIT_07s0005g06610				VIT_01s0011g03850
																			VIT_01s0150g00350					VIT_14s0081g00670					VIT_07s0130g00040				VIT_02s0154g00410
																			VIT_02s0033g00430					VIT_01s0011g03320					VIT_01s0011g04820				VIT_08s0040g00980
																			VIT_05s0077g00520					VIT_11s0016g00890					VIT_06s0009g01990				VIT_05s0077g01750
																			VIT_04s0044g01160					VIT_08s0007g07790					VIT_16s0050g00850				VIT_06s0004g07840
																			VIT_03s0063g01050					VIT_02s0025g02570					VIT_14s0219g00130				VIT_13s0047g00110
																			VIT_05s0049g00300					VIT_04s0008g03090					VIT_12s0035g00400				VIT_19s0014g03180
																			VIT_11s0016g04720					VIT_05s0051g00590					VIT_01s0026g01910				VIT_04s0008g05810
																			VIT_13s0019g05070					VIT_06s0061g00550					VIT_16s0039g01450				VIT_14s0060g00420
																			VIT_14s0068g01380					VIT_14s0060g00090					VIT_17s0000g09150				VIT_01s0010g01850
																			VIT_11s0016g02460					VIT_07s0005g02580					VIT_17s0000g05020				VIT_18s0041g01290
																			VIT_07s0141g00330					VIT_05s0049g01360					VIT_15s0021g00940				VIT_11s0052g01270
																			VIT_13s0067g01680					VIT_06s0004g00220					VIT_18s0001g10110				VIT_04s0008g01230
																								VIT_03s0038g02180					VIT_16s0022g01020				VIT_14s0060g01970
																								VIT_18s0001g06120					VIT_14s0171g00400				VIT_09s0002g04720
																								VIT_09s0002g01680					VIT_14s0081g00010				VIT_07s0005g01240
																								VIT_19s0027g00230					VIT_17s0000g08920				VIT_15s0048g02460
																								VIT_19s0027g01110					VIT_04s0210g00190				VIT_12s0028g00510
																								VIT_08s0056g01520					VIT_14s0108g00710				VIT_01s0011g03960
																								VIT_06s0004g07900					VIT_07s0141g00290				VIT_14s0066g01880
																								VIT_16s0050g00670					VIT_17s0000g05210				VIT_06s0009g01810
																								VIT_08s0032g00140					VIT_10s0003g03080				VIT_02s0025g00820
																								VIT_16s0050g02350					VIT_03s0038g04510				VIT_08s0007g08910
																								VIT_02s0025g00560					VIT_08s0056g01480				VIT_07s0197g00130
																								VIT_02s0025g00680					VIT_09s0002g02840				VIT_14s0108g01350
																								VIT_04s0008g06630					VIT_18s0001g07700				VIT_01s0010g03710
																								VIT_16s0039g00010					VIT_14s0083g01160				VIT_07s0151g00850
																								VIT_19s0090g01340					VIT_04s0079g00260				VIT_06s0004g01510
																								VIT_04s0008g05140					VIT_01s0026g01730				VIT_05s0077g01730
																								VIT_12s0028g03360					VIT_18s0001g06270				VIT_03s0091g01140
																								VIT_05s0102g00930					VIT_04s0023g03110				VIT_07s0151g01070
																								VIT_08s0007g03680					VIT_01s0137g00740				VIT_08s0040g01290
																								VIT_19s0177g00280					VIT_15s0048g00990				VIT_18s0001g11130
																								VIT_09s0002g05680					VIT_01s0011g03110				VIT_18s0001g06220
																								VIT_04s0044g00500					VIT_19s0014g05080				VIT_12s0034g00130
																								VIT_09s0018g01980					VIT_10s0003g04090				VIT_05s0020g04440
																								VIT_08s0058g00620					VIT_09s0002g03340				VIT_08s0040g03040
																								VIT_18s0001g05580					VIT_08s0058g01460				VIT_11s0052g01190
																								VIT_16s0050g01870					VIT_18s0041g02180				VIT_14s0081g00070
																								VIT_13s0067g03050					VIT_16s0050g01680				VIT_10s0003g01500
																								VIT_01s0146g00410					VIT_03s0063g01930				VIT_09s0002g03600
																								VIT_14s0068g01580					VIT_13s0073g00680				VIT_11s0052g01300
																								VIT_10s0003g03670					VIT_01s0010g00870				VIT_07s0031g00780
																								VIT_18s0041g00200					VIT_01s0011g04080				VIT_01s0026g00860
																								VIT_12s0059g01480					VIT_07s0005g03910				VIT_19s0014g02190
																								VIT_14s0060g02390					VIT_01s0011g05670				VIT_03s0063g01790
																								VIT_13s0047g00720					VIT_04s0008g06930				VIT_12s0028g03300
																								VIT_04s0044g01030					VIT_08s0007g08960				VIT_19s0085g00010
																								VIT_04s0079g00520					VIT_17s0000g04990				VIT_09s0054g00530
																								VIT_15s0048g02430					VIT_15s0048g01420				VIT_12s0035g00910
																								VIT_06s0004g01730					VIT_14s0081g00060				VIT_17s0119g00110
																								VIT_06s0009g02090					VIT_08s0105g00420				VIT_19s0014g00160
																								VIT_07s0031g02650					VIT_14s0006g01420				VIT_18s0001g08580
																								VIT_14s0066g01730					VIT_12s0028g01240				VIT_09s0002g04120
																								VIT_18s0001g07580					VIT_07s0005g05520				VIT_10s0003g03250
																								VIT_06s0004g03050					VIT_13s0019g02010				VIT_07s0104g01160
																								VIT_01s0010g02800					VIT_13s0019g04750				VIT_13s0320g00070
																								VIT_17s0000g02530					VIT_04s0008g05010				VIT_06s0004g05680
																								VIT_11s0016g02900					VIT_09s0070g00350				VIT_12s0034g01890
																								VIT_14s0083g01130					VIT_07s0031g01150				VIT_19s0015g01370
																								VIT_15s0048g00790					VIT_13s0019g04090				VIT_02s0025g03590
																								VIT_19s0014g04720					VIT_12s0057g00700				VIT_02s0025g03170
																								VIT_14s0066g01450					VIT_18s0001g14270				VIT_09s0002g02320
																								VIT_04s0008g00620					VIT_09s0018g01360				VIT_08s0007g08520
																								VIT_01s0244g00130					VIT_03s0017g02170				VIT_12s0057g01440
																								VIT_16s0022g00580					VIT_11s0016g00280				VIT_11s0016g00580
																								VIT_11s0052g00620					VIT_17s0000g03370				VIT_12s0034g00370
																								VIT_15s0107g00320					VIT_13s0147g00200				VIT_16s0100g00570
																								VIT_14s0030g00350					VIT_01s0011g03800				VIT_05s0020g02270
																								VIT_02s0012g01870					VIT_08s0032g00680				VIT_06s0061g00730
																								VIT_11s0065g00720									VIT_10s0042g00370
																								VIT_17s0000g07850									VIT_10s0042g01240
																								VIT_07s0031g00770									VIT_17s0000g00830
																								VIT_06s0061g00070									VIT_06s0004g02830
																								VIT_03s0017g02210									VIT_03s0063g01310
																								VIT_18s0001g12210									VIT_07s0255g00110
																								VIT_14s0006g01460									VIT_08s0058g00930
																								VIT_06s0004g02620									VIT_08s0007g00030
																								VIT_02s0025g01220									VIT_18s0001g12530
																								VIT_06s0004g00990									VIT_14s0030g02050
																								VIT_08s0056g01530									VIT_17s0000g08370
																								VIT_09s0002g09140									VIT_02s0154g00320
																								VIT_13s0047g00080									VIT_08s0007g02100
																								VIT_14s0060g01760									VIT_02s0025g01600
																								VIT_08s0007g00880									VIT_16s0098g00710
																								VIT_02s0025g03140									VIT_01s0011g03670
																								VIT_05s0049g01400									VIT_07s0205g00030
																								VIT_10s0003g00020									VIT_18s0001g00610
																								VIT_14s0066g01960									VIT_11s0065g00130
																								VIT_07s0031g01250									VIT_09s0002g03690
																								VIT_01s0011g00730									VIT_07s0005g00270
																								VIT_13s0019g03660									VIT_12s0034g00270
																								VIT_06s0004g03470									VIT_02s0154g00350
																								VIT_18s0001g14110									VIT_01s0026g02600
																								VIT_07s0005g01030									VIT_06s0004g00620
																								VIT_19s0014g02350									VIT_16s0100g00620
																								VIT_04s0023g02020									VIT_14s0030g01790
																								VIT_13s0064g01020									VIT_17s0000g03460
																								VIT_04s0079g00690									VIT_01s0150g00120
																								VIT_02s0033g00390									VIT_13s0067g01070
																								VIT_11s0016g04810									VIT_06s0080g00170
																								VIT_14s0060g01780									VIT_17s0000g02500
																								VIT_17s0000g01820									VIT_05s0049g01200
																								VIT_07s0104g00780									VIT_14s0108g01000
																								VIT_04s0008g03510									VIT_13s0019g03910
																								VIT_18s0166g00080									VIT_14s0030g00300
																								VIT_07s0005g03400									VIT_16s0013g01950
																								VIT_19s0085g00800									VIT_15s0048g00500
																								VIT_04s0023g03910									VIT_08s0032g00670
																								VIT_14s0128g00300									VIT_07s0095g00710
																								VIT_09s0002g03450									VIT_13s0019g04050
																								VIT_13s0067g03230									VIT_19s0014g03660
																								VIT_12s0134g00300									VIT_18s0001g05950
																								VIT_08s0058g00960									VIT_02s0234g00020
																								VIT_08s0040g00740									VIT_06s0004g03330
																								VIT_11s0016g05880									VIT_04s0008g05760
																								VIT_18s0001g13580									VIT_19s0014g02460
																								VIT_05s0049g00480									VIT_14s0006g03180
																								VIT_06s0009g00450									VIT_11s0037g00480
																								VIT_19s0014g01210									VIT_13s0074g00610
																								VIT_19s0176g00040									VIT_03s0038g04210
																								VIT_17s0000g01400									VIT_14s0066g01650
																								VIT_14s0030g00190									VIT_08s0007g07690
																								VIT_18s0041g02150									VIT_19s0085g00920
																								VIT_16s0039g01890									VIT_05s0094g01590
																								VIT_05s0020g00760									VIT_12s0034g01270
																								VIT_18s0001g07340									VIT_05s0020g04390
																								VIT_19s0014g00150									VIT_07s0255g00090
																								VIT_12s0057g00240									VIT_16s0013g00350
																								VIT_12s0059g00560									VIT_08s0032g00190
																								VIT_19s0015g01970									VIT_18s0122g00300
																								VIT_08s0058g00540									VIT_13s0019g02770
																								VIT_17s0000g00690									VIT_03s0063g01150
																								VIT_09s0002g04420									VIT_02s0025g03780
																								VIT_03s0088g00380									VIT_11s0052g01330
																								VIT_11s0118g00770									VIT_18s0001g13930
																								VIT_19s0014g04690									VIT_19s0015g01290
																								VIT_01s0011g05290									ENSRNA049996124
																								VIT_04s0008g01830									VIT_19s0085g00860
																								VIT_07s0031g02660									VIT_08s0040g02730
																								VIT_14s0128g00340									VIT_06s0004g02850
																								VIT_14s0128g00550									VIT_08s0040g00230
																								VIT_12s0059g01340									VIT_01s0011g05680
																								VIT_18s0089g00160									VIT_05s0049g00100
																								VIT_18s0001g14300									VIT_15s0048g02300
																								VIT_17s0000g06920									VIT_06s0004g04520
																								VIT_14s0171g00240									VIT_05s0077g02100
																								VIT_18s0001g00660									VIT_02s0033g00520
																								VIT_03s0088g00270									VIT_18s0041g02260
																								VIT_08s0058g00670									VIT_08s0007g01450
																								VIT_01s0010g02520									VIT_12s0028g00400
																								VIT_11s0016g02610									VIT_18s0001g07320
																								VIT_08s0007g00680									VIT_08s0007g00310
																								VIT_03s0097g00510									VIT_01s0127g00600
																								VIT_10s0003g01960									VIT_12s0028g03120
																								VIT_08s0007g01810									VIT_12s0035g00250
																								VIT_11s0016g02440									VIT_02s0012g02190
																								VIT_08s0007g01370									VIT_03s0180g00210
																								VIT_18s0001g06140									VIT_05s0020g04000
																								VIT_07s0005g01290									VIT_08s0007g04990
																								VIT_14s0030g00500									VIT_06s0080g00780
																								VIT_18s0001g06690									VIT_01s0011g03950
																								VIT_16s0050g01900									VIT_06s0004g00020
																								VIT_19s0015g00020									VIT_14s0060g00940
																								VIT_14s0083g01140									VIT_08s0007g02030
																								VIT_02s0025g01100									VIT_04s0008g01490
																								VIT_15s0048g01090									VIT_07s0129g00660
																								VIT_02s0012g00550									VIT_07s0031g01910
																								VIT_16s0039g00860									VIT_14s0083g01210
																								VIT_12s0059g00420									VIT_13s0019g00760
																								VIT_17s0000g06440									VIT_14s0108g00890
																								VIT_04s0044g00230									VIT_04s0008g00960
																								VIT_16s0050g00240									VIT_19s0135g00230
																								VIT_07s0031g00040									VIT_02s0025g01980
																								VIT_06s0061g01110									VIT_01s0011g03450
																								VIT_08s0007g05790									VIT_08s0007g04590
																								VIT_08s0007g08530									VIT_16s0050g00010
																								VIT_05s0077g01650									VIT_02s0025g02080
																								VIT_16s0039g01560									VIT_07s0031g00880
																								VIT_06s0061g01070									VIT_17s0000g04750
																								VIT_07s0095g00660									VIT_18s0001g08360
																								VIT_02s0033g00020									VIT_08s0040g03220
																								VIT_10s0003g02510									VIT_13s0067g02710
																								VIT_02s0025g00240									VIT_16s0050g00170
																								VIT_18s0001g07970									VIT_04s0023g03650
																								VIT_05s0077g01860									VIT_19s0015g00540
																								VIT_18s0001g06090									VIT_09s0002g02230
																								VIT_07s0129g01090									VIT_06s0004g07230
																								VIT_11s0016g00330									VIT_13s0019g00890
																								VIT_09s0054g01040									VIT_17s0000g02700
																								VIT_04s0044g01650									VIT_01s0010g02200
																								VIT_09s0002g00510									VIT_18s0001g15340
																								VIT_05s0049g01870									VIT_14s0068g00110
																								VIT_02s0033g01210									VIT_04s0008g03040
																								VIT_06s0004g06320									VIT_03s0063g00800
																								VIT_08s0007g06870									VIT_17s0000g05700
																								VIT_06s0061g00890									VIT_05s0020g01640
																								VIT_08s0040g01130									VIT_18s0001g09360
																								VIT_17s0000g05830									VIT_01s0011g02480
																								VIT_08s0007g05340									VIT_13s0074g00730
																								VIT_15s0021g00310									VIT_17s0000g04510
																								VIT_02s0025g04550									VIT_14s0068g02080
																								VIT_04s0008g00740									VIT_10s0116g01760
																								VIT_16s0022g02090									VIT_19s0014g05430
																								VIT_18s0001g08700									VIT_05s0049g00150
																								VIT_18s0001g07850									VIT_10s0071g00770
																								VIT_17s0000g03750									VIT_07s0197g00090
																								VIT_12s0034g01090									VIT_15s0048g02070
																								VIT_10s0003g04910									VIT_02s0012g00150
																								VIT_14s0060g02370									VIT_16s0022g02080
																								VIT_05s0020g03860									VIT_18s0001g05710
																								VIT_01s0010g02770									VIT_02s0025g04060
																								VIT_19s0014g01320									VIT_16s0050g00990
																								VIT_14s0068g01520									VIT_07s0005g00280
																								VIT_17s0000g10090									VIT_16s0100g01150
																								VIT_11s0103g00010									VIT_17s0000g01080
																								VIT_14s0171g00060									VIT_13s0067g03220
																								VIT_12s0028g02350									VIT_14s0083g01030
																								VIT_04s0008g05500									VIT_06s0004g06130
																								VIT_13s0064g01400									VIT_05s0077g00810
																								VIT_05s0029g00240									VIT_19s0014g05000
																								VIT_06s0009g02610									VIT_03s0063g00810
																								VIT_17s0000g01750									VIT_01s0010g03470
																								VIT_13s0147g00230									VIT_02s0025g03320
																								VIT_09s0018g00290									VIT_08s0007g01650
																								VIT_05s0062g01100									VIT_14s0036g01060
																								VIT_01s0011g02000									VIT_08s0032g01150
																								VIT_15s0046g00190									VIT_02s0033g00670
																								VIT_04s0023g01670									VIT_17s0000g04000
																								VIT_14s0171g00360									VIT_04s0008g03870
																								VIT_08s0056g00870									VIT_13s0019g05170
																								VIT_12s0059g00880									VIT_14s0066g00810
																								VIT_02s0087g00340									VIT_17s0000g03940
																								VIT_07s0005g02010									VIT_14s0006g02990
																								VIT_02s0012g00140									VIT_17s0000g02650
																								VIT_08s0007g00670									VIT_18s0001g03240
																								VIT_09s0002g05620									VIT_14s0068g00010
																								VIT_03s0088g00570									VIT_19s0014g02870
																								VIT_01s0011g02240									VIT_17s0000g04930
																								VIT_05s0029g00140									VIT_16s0039g01120
																								VIT_02s0154g00060									VIT_11s0016g00290
																								VIT_10s0003g03850									VIT_01s0026g00980
																								VIT_07s0005g00140									VIT_11s0052g01730
																								VIT_08s0040g00830									VIT_11s0016g00560
																								VIT_07s0005g03630									VIT_05s0020g02690
																								VIT_02s0025g04940									VIT_10s0003g03810
																								VIT_08s0040g00780									VIT_08s0217g00100
																								VIT_08s0032g00640									VIT_05s0020g00610
																								VIT_16s0039g00430									VIT_05s0094g00470
																								VIT_04s0044g01280									VIT_09s0002g01080
																								VIT_14s0030g01660									VIT_01s0137g00670
																								VIT_13s0073g00520									VIT_03s0038g01580
																								VIT_03s0088g01130									VIT_02s0087g00630
																								VIT_17s0000g09770									VIT_16s0098g01420
																								VIT_01s0011g01890									VIT_12s0055g00160
																								VIT_01s0011g03480									VIT_08s0058g01100
																								VIT_07s0031g00480									VIT_13s0019g02840
																								VIT_07s0005g01380									VIT_14s0128g00570
																								VIT_15s0046g02220									VIT_16s0039g01870
																								VIT_14s0068g01160									VIT_14s0036g01090
																								VIT_16s0050g02260									VIT_18s0001g06020
																								VIT_08s0007g05740									VIT_13s0019g01240
																								VIT_08s0007g00900									VIT_05s0094g00330
																								VIT_05s0094g01230									VIT_02s0025g04200
																								VIT_02s0241g00070									VIT_13s0084g00670
																								VIT_08s0007g02770									VIT_07s0197g00210
																								VIT_16s0050g02220									VIT_08s0007g02000
																								VIT_07s0104g01230									VIT_04s0008g05440
																								VIT_10s0003g00110									VIT_11s0118g00420
																								VIT_12s0028g00860									VIT_10s0003g01030
																								VIT_07s0104g01280									VIT_11s0016g01810
																								VIT_05s0077g00630									VIT_18s0001g05020
																								VIT_05s0029g00500									VIT_12s0059g00290
																								VIT_12s0057g01390									VIT_08s0040g02740
																								VIT_11s0052g00790									VIT_09s0070g00160
																								VIT_18s0001g04750									VIT_17s0000g07950
																								VIT_04s0008g05300									VIT_12s0059g01590
																								VIT_17s0000g09820									VIT_07s0005g01320
																								VIT_16s0039g00220									VIT_08s0040g03100
																								VIT_09s0002g03350									VIT_12s0055g01140
																								VIT_19s0015g02140									VIT_04s0023g00580
																								VIT_08s0007g06760									VIT_10s0116g01840
																								VIT_05s0029g00180									VIT_03s0063g01280
																								VIT_18s0001g00740									VIT_16s0013g00650
																								VIT_18s0122g01400									VIT_04s0008g05240
																								VIT_16s0022g02030									VIT_12s0055g00480
																								VIT_13s0019g02730									VIT_06s0004g00410
																								VIT_17s0053g00590									VIT_18s0001g06430
																								VIT_11s0149g00220									VIT_13s0067g03780
																								VIT_19s0015g01780									VIT_03s0038g03550
																								VIT_02s0025g04340									VIT_01s0010g02940
																								VIT_05s0094g00530									VIT_18s0001g12310
																								VIT_01s0127g00750									VIT_11s0052g01340
																								VIT_06s0009g00240									VIT_18s0001g13360
																								VIT_18s0072g00270									VIT_14s0068g01490
																								VIT_01s0011g03880									VIT_04s0008g02310
																								VIT_12s0028g01820									VIT_04s0023g02380
																								VIT_09s0002g07130									VIT_11s0016g05420
																								VIT_06s0004g06900									VIT_01s0010g01900
																								VIT_07s0005g03780									VIT_07s0005g02420
																								VIT_13s0067g02050									VIT_05s0062g00640
																								VIT_13s0067g00330									VIT_02s0012g01960
																								VIT_16s0100g00250									VIT_05s0077g01330
																								VIT_02s0025g01030									VIT_19s0014g04670
																								VIT_11s0016g01150									VIT_19s0015g00320
																								VIT_05s0020g01270									VIT_14s0219g00280
																								VIT_08s0007g05580									VIT_13s0067g00260
																								VIT_17s0000g02830									VIT_04s0079g00670
																								VIT_07s0151g00020									VIT_10s0003g00590
																								VIT_04s0008g01810									VIT_01s0150g00630
																								VIT_10s0042g00250									VIT_14s0083g01220
																								VIT_04s0044g00990									VIT_11s0016g05060
																								VIT_13s0019g03890									VIT_18s0001g09500
																								VIT_12s0134g00220									VIT_19s0093g00150
																								VIT_01s0010g01840									VIT_01s0026g01340
																								VIT_11s0016g03040									VIT_14s0060g00900
																								VIT_09s0070g00240									VIT_06s0061g01350
																								VIT_02s0025g01860									VIT_04s0023g01120
																								VIT_09s0002g04040									VIT_07s0005g00290
																								VIT_04s0023g00320									VIT_19s0015g00260
																								VIT_04s0008g00900									VIT_06s0004g01660
																								VIT_12s0059g00970									VIT_18s0164g00100
																								VIT_17s0000g05580									VIT_12s0028g02530
																								VIT_03s0038g02980									VIT_06s0061g00600
																								VIT_01s0011g06610									VIT_19s0015g01910
																								VIT_13s0064g01440									VIT_13s0064g01080
																								VIT_07s0031g01770									VIT_14s0030g01700
																								VIT_08s0007g08800									VIT_12s0134g00170
																								VIT_16s0022g01820									VIT_15s0048g01270
																								VIT_08s0040g01710									VIT_13s0139g00150
																								VIT_17s0000g09730									VIT_04s0044g00220
																								VIT_18s0001g02230									VIT_10s0003g01730
																								VIT_18s0001g13320									VIT_06s0004g06830
																								VIT_18s0117g00210									VIT_14s0068g00730
																								VIT_05s0049g01780									VIT_13s0019g02430
																								VIT_04s0023g03260									VIT_18s0001g15410
																								VIT_19s0090g01010									VIT_03s0091g01290
																								VIT_18s0001g07930									VIT_13s0074g00570
																								VIT_17s0000g03490									VIT_19s0140g00120
																								VIT_13s0047g00050									VIT_13s0019g01200
																								VIT_01s0026g02740									VIT_05s0102g00460
																								VIT_02s0025g04180									VIT_02s0012g00540
																								VIT_06s0004g04270									VIT_02s0012g01410
																								VIT_05s0124g00080									VIT_11s0052g00800
																								VIT_19s0014g05410									VIT_16s0039g01110
																								VIT_02s0025g02710									VIT_07s0005g05780
																								VIT_14s0068g00150									VIT_18s0041g02020
																								VIT_09s0002g07940									VIT_08s0007g01230
																								VIT_05s0077g02300									VIT_01s0011g03070
																								VIT_09s0002g05320									VIT_19s0014g00960
																								VIT_13s0064g00840									VIT_16s0039g02540
																								VIT_04s0008g02710									VIT_03s0038g02190
																								VIT_16s0100g01030									VIT_03s0088g01150
																								VIT_14s0108g01630									VIT_03s0088g00320
																								VIT_04s0008g03780									VIT_14s0060g00270
																								VIT_13s0073g00690									VIT_02s0025g01560
																								VIT_04s0044g01520									VIT_01s0026g01640
																								VIT_07s0005g03570									VIT_07s0197g00240
																								VIT_08s0058g01030									VIT_11s0052g01220
																								VIT_02s0087g00640									VIT_16s0050g02320
																								VIT_11s0118g00070									VIT_14s0066g01050
																								VIT_05s0020g03320									VIT_18s0072g00260
																								VIT_12s0035g00140									VIT_01s0011g00110
																								VIT_02s0025g00260									VIT_15s0045g00640
																								VIT_03s0063g02090									VIT_14s0066g00850
																								VIT_08s0007g00600									VIT_16s0022g02380
																								VIT_02s0154g00280									VIT_03s0091g01130
																								VIT_14s0108g00450									VIT_04s0044g00660
																								VIT_07s0185g00050									VIT_14s0108g00400
																								VIT_14s0060g01790									VIT_14s0060g00440
																								VIT_13s0074g00790									VIT_15s0048g02270
																								VIT_08s0007g01690									VIT_09s0002g01520
																								VIT_04s0023g03070									VIT_11s0052g00530
																								VIT_14s0060g01160									VIT_13s0067g03070
																								VIT_03s0038g04390									VIT_18s0001g14360
																								VIT_13s0019g04220									VIT_11s0016g00660
																								VIT_15s0048g02900									VIT_10s0003g01650
																								VIT_10s0003g02870									VIT_08s0056g00900
																								VIT_06s0004g08440									VIT_08s0007g06450
																								VIT_13s0019g04420									VIT_02s0025g01280
																								VIT_01s0026g00950									VIT_13s0067g00220
																								VIT_09s0002g05810									VIT_14s0060g01420
																								VIT_08s0007g03090									VIT_11s0052g01180
																								VIT_10s0042g00830									VIT_02s0025g04880
																								VIT_17s0000g02590									VIT_13s0158g00090
																								VIT_14s0128g00440									VIT_17s0119g00150
																								VIT_10s0042g01360									VIT_04s0008g06150
																								VIT_10s0071g00070									VIT_19s0090g00420
																								VIT_10s0003g04510									VIT_09s0002g09150
																								VIT_06s0004g06730									VIT_16s0100g00290
																								VIT_08s0007g08020									VIT_12s0028g02120
																								VIT_15s0048g00860									VIT_09s0018g01950
																								VIT_15s0021g00810									VIT_18s0166g00190
																								VIT_12s0035g01770									VIT_13s0073g00140
																								VIT_07s0005g03430									VIT_06s0009g02230
																								VIT_03s0091g00550									VIT_12s0028g03270
																								VIT_01s0011g03210									VIT_14s0081g00320
																								VIT_01s0011g05140									VIT_07s0104g01530
																								VIT_01s0011g06570									VIT_08s0007g03150
																								VIT_07s0129g00210									VIT_17s0053g00700
																								VIT_14s0068g00270									VIT_18s0001g06610
																								VIT_18s0001g02120
																								VIT_07s0129g01080
																								VIT_18s0001g13390
																								VIT_06s0004g04170
																								VIT_14s0108g00340
																								VIT_01s0026g02690
																								VIT_14s0060g00810
																								VIT_11s0016g04360
																								VIT_08s0040g00720
																								VIT_01s0011g03500
																								VIT_06s0004g05590
																								VIT_05s0020g03200
																								VIT_03s0091g01240
																								VIT_13s0067g01240
																								VIT_10s0003g05230
																								VIT_01s0010g02430
																								VIT_09s0002g06790
																								VIT_04s0008g01980
																								VIT_16s0050g01620
																								VIT_14s0128g00210
																								VIT_18s0001g05910
																								VIT_07s0151g00640
																								VIT_13s0019g02050
																								VIT_17s0000g01280
																								VIT_14s0219g00270
																								VIT_12s0034g02040
																								VIT_08s0007g07330
																								VIT_05s0049g02090
																								VIT_05s0020g02910
																								VIT_04s0044g00210
																								VIT_03s0063g01470
																								VIT_03s0038g01310
																								VIT_04s0023g00920
																								VIT_07s0104g01420
																								VIT_04s0008g00870
																								VIT_07s0151g00630
																								VIT_12s0028g02400
																								VIT_14s0060g01840
																								VIT_12s0028g03760
																								VIT_14s0006g02310
																								VIT_12s0059g02040
																								VIT_07s0129g00140
																								VIT_01s0011g05180
																								VIT_15s0048g01210
																								VIT_14s0060g01520
																								VIT_05s0049g00520
																								VIT_11s0016g05170
																								VIT_13s0067g02980
																								VIT_18s0001g14790
																								VIT_14s0128g00110
																								VIT_18s0001g03090
																								VIT_10s0116g01610
																								VIT_15s0024g00910
																								VIT_01s0026g02480
																								VIT_18s0001g14170
																								VIT_11s0103g00190
																								VIT_04s0008g06570
																								VIT_01s0127g00120
																								VIT_17s0000g03580
																								VIT_06s0061g00230
																								VIT_12s0028g01370
																								VIT_04s0008g04950
																								VIT_01s0026g02100
																								VIT_04s0044g01610
																								VIT_03s0088g00710
																								VIT_03s0132g00070
																								VIT_14s0030g02180
																								VIT_01s0011g03140
																								VIT_11s0016g03720
																								VIT_08s0040g02700
																								VIT_18s0001g14000
																								VIT_06s0004g03260
																								VIT_12s0035g02020
																								VIT_01s0010g02640
																								VIT_04s0044g01020
																								VIT_15s0046g02400
																								VIT_05s0049g01390
																								VIT_18s0001g03000
																								VIT_02s0025g00550
																								VIT_16s0022g01390
																								VIT_09s0054g00380
																								VIT_07s0129g00230
																								VIT_03s0063g01730
																								VIT_18s0001g02690
																								VIT_04s0008g00530
																								VIT_14s0068g01620
																								VIT_03s0038g02930
																								VIT_01s0010g02170
																								VIT_14s0128g00200
																								VIT_06s0004g00690
																								VIT_14s0060g01010
																								VIT_05s0020g02890
																								VIT_14s0128g00510
																								VIT_14s0171g00100
																								VIT_10s0405g00040
																								VIT_02s0025g02790
																								VIT_18s0001g09600
																								VIT_06s0004g04470
																								VIT_03s0110g00430
																								VIT_08s0058g01420
																								VIT_01s0010g00590
																								VIT_03s0038g02170
																								VIT_12s0034g02560
																								VIT_13s0067g01420
																								VIT_17s0000g01330
																								VIT_05s0077g01210
																								VIT_05s0020g04190
																								VIT_07s0031g00490
																								VIT_06s0004g06820
																								VIT_12s0057g00570
																								VIT_02s0087g00570
																								VIT_17s0000g02410
																								VIT_08s0007g00820
																								VIT_01s0010g03590
																								VIT_11s0016g00690
																								VIT_04s0023g02210
																								VIT_08s0040g01470
																								VIT_18s0086g00220
																								VIT_04s0023g01000
																								VIT_04s0044g01990
																								VIT_08s0040g00930
																								VIT_06s0004g01750
																								VIT_15s0024g00800
																								VIT_01s0011g02800
																								VIT_04s0008g06620
																								VIT_07s0005g03030
																								VIT_13s0047g00340
																								VIT_09s0002g07500
																								VIT_13s0074g00740
																								VIT_14s0108g00690
																								VIT_14s0068g00300
																								VIT_04s0008g04530
																								VIT_15s0048g02660
																								VIT_10s0003g01550
																								VIT_08s0007g03540
																								VIT_19s0015g00610
																								VIT_18s0001g02780
																								VIT_18s0001g13210
																								VIT_13s0019g00690
																								VIT_18s0089g00140
																								VIT_01s0011g03910
																								VIT_12s0057g00180
																								VIT_11s0052g00820
																								VIT_17s0000g05570
																								VIT_15s0048g02450
																								VIT_13s0158g00130
																								VIT_12s0057g01070
																								VIT_08s0040g02920
																								VIT_18s0041g01240
																								VIT_01s0137g00560
																								VIT_18s0075g00090
																								VIT_01s0011g04260
																								VIT_10s0116g01490
																								VIT_14s0083g01150
																								VIT_14s0030g00660
																								VIT_04s0044g01860
																								VIT_15s0046g01920
																								VIT_02s0033g00260
																								VIT_08s0056g01000
																								VIT_13s0074g00550
																								VIT_02s0012g01570
																								VIT_07s0031g00570
																								VIT_11s0016g00980
																								VIT_18s0001g06670
																								VIT_04s0008g02770
																								VIT_07s0031g01600
																								VIT_17s0000g04340
																								VIT_10s0003g05470
																								VIT_13s0074g00500
																								VIT_01s0010g03550
																								VIT_05s0077g01370
																								VIT_06s0004g06910
																								VIT_07s0129g00300
																								VIT_03s0063g00910
																								VIT_11s0016g01720
																								VIT_17s0000g09910
																								VIT_04s0008g03680
																								VIT_14s0006g02550
																								VIT_06s0004g05550
																								VIT_16s0039g00290
																								VIT_18s0001g06940
																								VIT_17s0000g07470
																								VIT_12s0057g00460
																								VIT_11s0052g01240
																								VIT_02s0025g01240
																								VIT_04s0008g02510
																								VIT_06s0009g02120
																								VIT_03s0038g01320
																								VIT_06s0004g06790
																								VIT_13s0019g00740
																								VIT_01s0011g00690
																								VIT_07s0005g00490
																								VIT_05s0020g02290
																								VIT_05s0102g00880
																								VIT_18s0001g14740
																								VIT_19s0014g03730
																								VIT_18s0001g05690
																								VIT_05s0049g02240
																								VIT_03s0063g01120
																								VIT_02s0025g03330
																								VIT_03s0063g00370
																								VIT_10s0071g00860
																								VIT_04s0023g01390
																								VIT_14s0006g01670
																								VIT_10s0003g01720
																								VIT_16s0050g01780
																								VIT_01s0010g03870
																								VIT_04s0008g03370
																								VIT_12s0035g00330
																								VIT_18s0001g14660
																								VIT_16s0039g00760
																								VIT_18s0001g02060
																								VIT_08s0007g02600
																								VIT_10s0116g00370
																								VIT_14s0066g01010
																								VIT_05s0029g00880
																								VIT_04s0008g03230
																								VIT_05s0077g00870
																								VIT_03s0110g00370
																								VIT_04s0023g00480
																								VIT_08s0007g07640
																								VIT_14s0066g02270
																								VIT_13s0067g01250
																								VIT_14s0030g01340
																								VIT_10s0597g00010
																								VIT_19s0090g01550
																								VIT_13s0019g00710
																								VIT_08s0007g04540
																								VIT_02s0025g01390
																								VIT_12s0059g00490
																								VIT_05s0062g01090
																								VIT_11s0016g00800
																								VIT_04s0023g03670
																								VIT_12s0034g02500
																								VIT_12s0057g00070
																								VIT_19s0015g01300
																								VIT_12s0057g00430
																								VIT_19s0015g00580
																								VIT_08s0007g01850
																								VIT_14s0060g01980
																								VIT_07s0005g05100
																								VIT_09s0002g02360
																								VIT_09s0002g04380
																								VIT_05s0029g00130
																								VIT_18s0041g00230
																								VIT_02s0025g04950
																								VIT_15s0048g02780
																								VIT_18s0001g10150
																								VIT_19s0014g02150
																								VIT_11s0052g00750
																								VIT_03s0038g02140
																								VIT_10s0003g04550
																								VIT_04s0008g01610
																								VIT_06s0080g01020
																								VIT_03s0110g00360
																								VIT_01s0010g03510
																								VIT_02s0025g04730
																								VIT_01s0010g02660
																								VIT_07s0031g02270
																								VIT_10s0003g03270
																								VIT_05s0077g01140
																								VIT_10s0003g04240
																								VIT_01s0011g03430
																								VIT_03s0063g02240
																								VIT_17s0000g05610
																								VIT_18s0072g00210
																								VIT_04s0023g02220
																								VIT_15s0021g01060
																								VIT_11s0065g00030
																								VIT_19s0027g01850
																								VIT_14s0036g00540
																								VIT_08s0007g05990
																								VIT_11s0103g00040
																								VIT_09s0002g04020
																								VIT_02s0025g00280
																								VIT_18s0001g01140
																								VIT_12s0028g03640
																								VIT_15s0048g02690
																								VIT_08s0007g05100
																								VIT_18s0001g13670
																								VIT_02s0025g00730
																								VIT_05s0051g00530
																								VIT_19s0015g00860
																								VIT_15s0046g02410
																								VIT_09s0002g00320
																								VIT_02s0033g01030
																								VIT_15s0048g01730
																								VIT_01s0011g06500
																								VIT_16s0100g00580
																								VIT_05s0077g00750
																								VIT_18s0001g11450
																								VIT_01s0011g05110
																								VIT_05s0051g00050
																								VIT_06s0080g00260
																								VIT_08s0007g08550
																								VIT_16s0022g01970
																								VIT_04s0023g03740
																								VIT_17s0000g09000
																								VIT_14s0128g00900
																								VIT_18s0089g01410
																								VIT_18s0001g12100
																								VIT_13s0019g04070
																								VIT_11s0016g02760
																								VIT_11s0118g00540
																								VIT_09s0002g00530
																								VIT_18s0001g11620
																								VIT_08s0040g00150
																								VIT_11s0016g03060
																								VIT_06s0004g07930
																								VIT_03s0038g02450
																								VIT_14s0171g00410
																								VIT_08s0040g00550
																								VIT_18s0166g00230
																								VIT_16s0115g00170
																								VIT_01s0026g02660
																								VIT_14s0030g01540
																								VIT_05s0049g01800
																								VIT_01s0010g03540
																								VIT_01s0026g00620
																								VIT_02s0012g01590
																								VIT_01s0011g00670
																								VIT_01s0011g04860
																								VIT_11s0016g04510
																								VIT_18s0122g00280
																								VIT_08s0040g01970
																								VIT_12s0035g00380
																								VIT_15s0107g00270
																								VIT_02s0087g00250
																								VIT_07s0031g01930
																								VIT_08s0056g01240
																								VIT_07s0129g00290
																								VIT_12s0059g02310
																								VIT_04s0210g00160
																								VIT_18s0001g13380
																								VIT_02s0012g00400
																								VIT_01s0137g00520
																								VIT_12s0059g02350
																								VIT_14s0068g00210
																								VIT_13s0067g03170
																								VIT_02s0025g00580
																								VIT_02s0025g00780
																								VIT_03s0063g02340
																								VIT_19s0027g00020
																								VIT_09s0002g08650
																								VIT_07s0005g01280
																								VIT_07s0129g00190
																								VIT_07s0104g01630
																								VIT_07s0151g00300
																								VIT_13s0074g00190
																								VIT_14s0128g00030
																								VIT_18s0001g09400
																								VIT_06s0009g02140
																								VIT_17s0000g04480
																								VIT_18s0122g01430
																								VIT_13s0156g00260
																								VIT_09s0002g05930
																								VIT_17s0000g09320
																								VIT_01s0011g04980
																								VIT_19s0014g02740
																								VIT_18s0072g00830
																								VIT_03s0038g03600
																								VIT_05s0124g00100
																								VIT_04s0008g00230
																								VIT_19s0090g01050
																								VIT_02s0012g01450
																								VIT_04s0008g01910
																								VIT_08s0032g00510
																								VIT_04s0044g00130
																								VIT_09s0002g07880
																								VIT_12s0059g01240
																								VIT_08s0007g06160
																								VIT_06s0004g03290
																								VIT_08s0007g00700
																								VIT_06s0004g07910
																								VIT_01s0011g06400
																								VIT_07s0104g01360
																								VIT_02s0241g00050
																								VIT_16s0013g00300
																								VIT_01s0011g04540
																								VIT_05s0094g01260
																								VIT_16s0039g01320
																								VIT_05s0077g01460
																								VIT_14s0066g00250
																								VIT_05s0094g00750
																								VIT_19s0015g01350
																								VIT_12s0057g01060
																								VIT_08s0058g01000
																								VIT_19s0014g02500
																								VIT_06s0061g00970
																								VIT_01s0026g02400
																								VIT_13s0084g00690
																								VIT_01s0127g00400
																								VIT_18s0001g14480
																								VIT_18s0089g00190
																								VIT_11s0016g03710
																								VIT_10s0003g00470
																								VIT_14s0036g01120
																								VIT_19s0015g00050
																								VIT_06s0004g02050
																								VIT_05s0049g01720
																								VIT_11s0103g00760
																								VIT_19s0014g00360
																								VIT_13s0064g00750
																								VIT_15s0046g02500
																								VIT_06s0004g01740
																								VIT_08s0007g04950
																								VIT_12s0035g01820
																								VIT_02s0087g00330
																								VIT_04s0008g06670
																								VIT_02s0025g02420
																								VIT_14s0068g01840
																								VIT_16s0022g00510
																								VIT_07s0130g00030
																								VIT_07s0255g00040
																								VIT_14s0030g00390
																								VIT_02s0025g04390
																								VIT_15s0048g00830
																								VIT_16s0098g00240
																								VIT_17s0000g00460
																								VIT_05s0094g00420
																								VIT_08s0007g06390
																								VIT_17s0000g06710
																								VIT_07s0005g05720
																								VIT_17s0000g01890
																								VIT_11s0016g05340
																								VIT_09s0096g00490
																								VIT_05s0020g04840
																								VIT_19s0090g00040
																								VIT_05s0020g00830
																								VIT_05s0020g00950
																								VIT_10s0003g02040
																								VIT_18s0001g11930
																								VIT_04s0008g01180
																								VIT_07s0005g05610
																								VIT_09s0054g00710
																								VIT_14s0060g01810
																								VIT_04s0044g01380
																								VIT_05s0029g00080
																								VIT_06s0080g01160
																								VIT_01s0011g02930
																								VIT_08s0056g01300
																								VIT_04s0008g02030
																								VIT_04s0008g03920
																								VIT_06s0004g07800
																								VIT_06s0004g05870
																								VIT_17s0000g07630
																								VIT_11s0016g04010
																								VIT_08s0056g00180
																								VIT_17s0000g10080
																								VIT_19s0090g01400
																								VIT_01s0146g00100
																								VIT_03s0063g01530
																								VIT_04s0008g01320
																								VIT_07s0005g00940
																								VIT_05s0020g00420
																								VIT_07s0191g00070
																								VIT_12s0059g01430
																								VIT_11s0016g04330
																								VIT_16s0022g01190
																								VIT_16s0050g00120
																								VIT_10s0116g01580
																								VIT_01s0011g03840
																								VIT_07s0005g00510
																								VIT_14s0006g01620
																								VIT_06s0009g00320
																								VIT_12s0028g01850
																								VIT_18s0001g08250
																								VIT_09s0002g07920
																								VIT_14s0060g00080
																								VIT_14s0066g01920
																								VIT_14s0068g00970
																								VIT_08s0007g00220
																								VIT_06s0061g00180
																								VIT_02s0033g01380
																								VIT_07s0031g00500
																								VIT_10s0003g00340
																								VIT_06s0004g06760
																								VIT_16s0022g01140
																								VIT_17s0000g04330
																								VIT_03s0038g02050
																								VIT_16s0050g02620
																								VIT_19s0090g00590
																								VIT_08s0007g04360
																								VIT_04s0043g00340
																								VIT_09s0002g01400
																								VIT_13s0064g00560
																								VIT_18s0001g06820
																								VIT_16s0039g00480
																								VIT_11s0037g00510
																								VIT_14s0030g00960
																								VIT_07s0031g00920
																								VIT_18s0001g12130
																								VIT_07s0005g03990
																								VIT_08s0007g01900
																								VIT_19s0015g00870
																								VIT_11s0016g00430
																								VIT_18s0001g09430
																								VIT_03s0063g02380
																								VIT_04s0023g02810
																								VIT_17s0000g01410
																								VIT_03s0038g00670
																								VIT_18s0072g00140
																								VIT_14s0108g00760
																								VIT_07s0031g00270
																								VIT_06s0061g01270
																								VIT_08s0032g00890
																								VIT_12s0057g01030
																								VIT_18s0122g00550
																								VIT_12s0059g00190
																								VIT_19s0015g01150
																								VIT_05s0020g01830
																								VIT_14s0060g02090
																								VIT_18s0001g00140
																								VIT_02s0012g02220
																								VIT_18s0001g10830
																								VIT_12s0035g00880
																								VIT_19s0090g01280
																								VIT_18s0001g11520
																								VIT_12s0028g03330
																								VIT_07s0005g01310
																								VIT_08s0007g05500
																								VIT_19s0090g01480
																								VIT_03s0038g03140
																								VIT_14s0030g01050
																								VIT_12s0057g00170
																								VIT_01s0127g00010
																								VIT_06s0004g04080
																								VIT_09s0002g07090
																								VIT_16s0100g00740
																								VIT_12s0028g00940
																								VIT_04s0069g00740
																								VIT_18s0041g01100
																								VIT_17s0000g01910
																								VIT_06s0004g05250
																								VIT_07s0031g00690
																								VIT_16s0098g00850
																								VIT_02s0025g04300
																								VIT_12s0028g01000
																								VIT_02s0033g01070
																								VIT_05s0077g01130
																								VIT_19s0085g01170
																								VIT_16s0022g00060
																								VIT_04s0023g02730
																								VIT_19s0090g01370
																								VIT_03s0063g00170
																								VIT_09s0002g06750
																								VIT_17s0000g03550
																								VIT_06s0004g08100
																								VIT_15s0048g01940
																								VIT_04s0043g00290
																								VIT_04s0023g01020
																								VIT_13s0084g00250
																								VIT_17s0000g06930
																								VIT_07s0005g01160
																								VIT_18s0001g06600
																								VIT_03s0088g00260
																								VIT_02s0025g00500
																								VIT_01s0010g03460
																								VIT_04s0008g06340
																								VIT_16s0050g00830
																								VIT_06s0004g02560
																								VIT_04s0023g03720
																								VIT_08s0058g00090
																								VIT_11s0016g02940
																								VIT_02s0234g00110
																								VIT_17s0000g02260
																								VIT_11s0016g00340
																								VIT_16s0100g00800
																								VIT_19s0090g01030
																								VIT_12s0028g03050
																								VIT_02s0033g00290
																								VIT_19s0093g00310
																								VIT_08s0007g00830
																								VIT_14s0066g02320
																								VIT_03s0038g01330
																								VIT_01s0011g03720
																								VIT_18s0001g09920
																								VIT_19s0085g00760
																								VIT_07s0104g01000
																								VIT_04s0079g00650
																								VIT_07s0031g00540
																								VIT_16s0022g00670
																								VIT_08s0007g00270
																								VIT_05s0077g02180
																								VIT_11s0052g00430
																								VIT_04s0043g00160
																								VIT_02s0025g03760
																								VIT_10s0042g00120
																								VIT_05s0094g00880
																								VIT_09s0002g03470
																								VIT_03s0038g02120
																								VIT_03s0038g01620
																								VIT_08s0007g06440
																								VIT_17s0053g00020
																								VIT_07s0005g04130
																								VIT_15s0021g00620
																								VIT_10s0003g02170
																								VIT_19s0015g00010
																								VIT_04s0008g05620
																								VIT_02s0025g04330
																								VIT_07s0005g05400
																								VIT_15s0048g00530
																								VIT_07s0129g00930
																								VIT_05s0020g00840
																								VIT_06s0004g07250
																								VIT_18s0001g12450
																								VIT_05s0077g00660
																								VIT_12s0134g00470
																								VIT_11s0118g00780
																								VIT_18s0001g06080
																								VIT_12s0057g01410
																								VIT_18s0001g14040
																								VIT_18s0122g00320
																								VIT_05s0094g01130
																								VIT_14s0060g00330
																								VIT_01s0127g00250
																								VIT_03s0132g00050
																								VIT_01s0010g03490
																								VIT_15s0046g02390
																								VIT_04s0008g00130
																								VIT_05s0049g01350
																								VIT_01s0011g02720
																								VIT_14s0219g00030
																								VIT_07s0031g01630
																								VIT_10s0092g00070
																								VIT_08s0040g01820
																								VIT_14s0060g00240
																								VIT_19s0015g01230
																								VIT_11s0016g04080
																								VIT_19s0014g01500
																								VIT_02s0025g02310
																								VIT_05s0077g01960
																								VIT_05s0020g03360
																								VIT_05s0020g04010
																								VIT_12s0059g00870
																								VIT_05s0077g01670
																								VIT_08s0007g00340
																								VIT_02s0012g01620
																								VIT_08s0007g06460
																								VIT_18s0001g10740
																								VIT_14s0128g00600
																								VIT_09s0002g04560
																								VIT_13s0064g01340
																								VIT_02s0012g00740
																								VIT_14s0066g00310
																								VIT_08s0056g00210
																								VIT_16s0022g00560
																								VIT_11s0016g04380
																								VIT_09s0018g00410
																								VIT_09s0002g02440
																								VIT_08s0040g02400
																								VIT_18s0122g00990
																								VIT_13s0320g00050
																								VIT_17s0000g00560
