# Supplementary material for: Transcriptional profiling of two muscadine grape cultivars “Carlos” and “Noble” to reveal new genes, gene regulatory networks, and pathways that involved in grape berry ripening
Source: Front Plant Sci. 2022 Aug 11;13:949383. doi: 10.3389/fpls.2022.949383 (PMC9435441; doi:10.3389/fpls.2022.949383)
Supplement: SUPPLEMENTARY TABLE 4 — Switch genes analysis in V. vinifera and two M. rotundifolia cultivars. [file Table_4.XLSX]

## Sheet: Gene list for S5
	Names	total	elements						VIT_05s0102g01200					VIT_08s0007g02790
	S5/S6 Carlos S5/S6 Noble	40	VIT_03s0017g01660				S5/S6 Carlos	398	VIT_17s0000g04510					VIT_13s0019g03320
			VIT_12s0035g02010						VIT_06s0004g08070			S5/S6 Noble	489	VIT_01s0011g02480
			VIT_18s0072g00980						VIT_19s0014g03500					VIT_19s0027g00740
			VIT_06s0004g05050						VIT_13s0073g00690					VIT_03s0017g01720
			VIT_19s0090g01270						VIT_14s0068g01300					VIT_01s0127g00360
			VIT_03s0063g00730						VIT_13s0074g00200					VIT_02s0025g00120
			VIT_17s0000g07580						VIT_09s0002g03130					VIT_08s0040g00480
			VIT_19s0014g05110						VIT_14s0030g01900					VIT_02s0025g03220
			VIT_09s0002g02130						VIT_13s0047g00030					VIT_06s0080g00030
			VIT_16s0050g00160						VIT_04s0210g00140					VIT_04s0023g01100
			VIT_12s0028g03600						VIT_08s0007g04670					VIT_06s0004g05800
			VIT_04s0008g06790						VIT_08s0007g08550					VIT_13s0064g01030
			VIT_01s0011g05870						VIT_16s0039g02270					VIT_18s0041g00690
			VIT_03s0063g00940						VIT_12s0035g01410					VIT_17s0000g07720
			VIT_04s0008g06980						VIT_18s0001g03310					VIT_09s0002g06400
			VIT_13s0019g02080						VIT_02s0025g02900					VIT_18s0001g01960
			VIT_03s0088g00300						VIT_08s0007g08180					VIT_12s0057g00980
			VIT_08s0040g01760						VIT_19s0014g02640					VIT_06s0080g01230
			VIT_17s0000g00460						VIT_03s0097g00490					VIT_05s0020g03240
			VIT_07s0005g00850						VIT_06s0009g03740					VIT_02s0025g00200
			VIT_10s0071g01160						VIT_06s0004g01640					VIT_17s0000g01530
			VIT_18s0072g00370						VIT_01s0127g00520					VIT_15s0048g01350
			VIT_14s0066g01580						VIT_14s0081g00690					VIT_08s0040g02760
			VIT_01s0010g00990						VIT_08s0040g02260					VIT_15s0048g00270
			VIT_03s0038g00410						VIT_07s0005g00280					VIT_11s0016g03210
			VIT_10s0042g01180						VIT_18s0001g12090					VIT_12s0057g00560
			VIT_08s0007g03540						VIT_04s0008g01670					VIT_19s0014g01430
			VIT_11s0052g00320						VIT_13s0019g01260					VIT_10s0003g00630
			VIT_14s0171g00490						VIT_07s0031g01660					VIT_09s0002g04660
			VIT_06s0004g05090						VIT_09s0002g04010					VIT_04s0023g01520
			VIT_16s0050g00190						VIT_08s0007g01380					VIT_07s0031g01490
			VIT_05s0029g00310						VIT_18s0075g00560					VIT_07s0005g03420
			VIT_02s0012g00240						VIT_01s0011g00030					VIT_18s0001g11620
			VIT_09s0054g00520						VIT_06s0004g07920					VIT_12s0057g00640
			VIT_10s0003g00970						VIT_06s0004g05700					VIT_05s0029g00390
			VIT_08s0040g01030						VIT_12s0059g00540					VIT_07s0005g03680
			VIT_09s0002g01650						VIT_06s0004g06130					VIT_13s0019g02360
			VIT_05s0102g01200						VIT_17s0000g04910					VIT_18s0001g11500
									VIT_13s0101g00210					VIT_13s0067g00390
									VIT_08s0007g00130					VIT_01s0010g03980
									VIT_03s0017g01490					VIT_13s0019g01810
									VIT_17s0000g09670					VIT_01s0011g06070
									VIT_08s0007g02220					VIT_03s0091g01060
									VIT_08s0040g02220					VIT_11s0118g00570
									VIT_04s0008g04290					VIT_11s0016g01330
									VIT_18s0041g00700					VIT_08s0007g01510
									VIT_19s0014g04400					VIT_14s0068g01870
									VIT_05s0020g03080					VIT_01s0011g04860
									VIT_14s0060g02120					VIT_03s0088g01200
									VIT_05s0049g01380					VIT_08s0007g07850
									VIT_01s0011g06190					VIT_17s0000g06610
									VIT_19s0015g00550					VIT_07s0031g01300
									VIT_09s0018g01400					VIT_17s0000g07030
									VIT_17s0000g09400					VIT_11s0016g04960
									VIT_14s0171g00160					VIT_04s0079g00290
									VIT_12s0034g01230					VIT_10s0003g03650
									VIT_15s0046g01440					VIT_17s0000g07450
									VIT_14s0171g00080					VIT_04s0023g02420
									VIT_11s0037g00220					VIT_05s0020g01080
									VIT_14s0060g02250					VIT_18s0001g06250
									VIT_17s0000g05750					VIT_08s0007g07780
									VIT_07s0141g00760					VIT_04s0008g06730
									VIT_04s0023g00940					VIT_07s0031g02180
									VIT_18s0041g01290					VIT_02s0025g05100
									VIT_05s0077g00620					VIT_14s0066g00460
									VIT_06s0004g05170					VIT_19s0085g00050
									VIT_06s0061g01510					VIT_18s0001g08370
									VIT_16s0100g00410					VIT_17s0000g01210
									VIT_01s0026g02690					VIT_14s0068g00210
									VIT_18s0001g09400					VIT_07s0031g03090
									VIT_18s0001g15010					VIT_18s0001g15730
									VIT_19s0090g00360					VIT_16s0098g00990
									VIT_06s0004g05960					VIT_10s0003g04100
									VIT_15s0048g01920					VIT_01s0026g00270
									VIT_12s0059g01070					VIT_10s0003g03660
									VIT_02s0109g00230					VIT_05s0077g00610
									VIT_13s0158g00370					VIT_01s0011g01140
									VIT_04s0044g01940					VIT_04s0044g01570
									VIT_01s0137g00780					VIT_05s0062g00980
									VIT_04s0023g03180					VIT_15s0024g00980
									VIT_13s0019g00490					VIT_17s0000g06750
									VIT_18s0072g00830					VIT_07s0129g00210
									VIT_09s0018g01290					VIT_15s0048g00550
									VIT_17s0000g03520					VIT_01s0137g00550
									VIT_02s0025g00820					VIT_18s0001g01770
									VIT_06s0004g04130					VIT_07s0104g00420
									VIT_07s0197g00140					VIT_08s0007g03760
									VIT_12s0057g01160					VIT_11s0016g04200
									VIT_06s0004g03310					VIT_08s0056g00820
									VIT_06s0061g00080					VIT_02s0025g03020
									VIT_07s0104g00080					VIT_06s0009g03670
									VIT_02s0012g00310					VIT_19s0014g04420
									VIT_04s0210g00040					VIT_06s0004g06880
									VIT_18s0001g00560					VIT_08s0040g02660
									VIT_14s0066g01720					VIT_18s0001g05790
									VIT_16s0050g00780					VIT_13s0019g04380
									VIT_18s0001g08920					VIT_09s0002g02680
									VIT_04s0008g03470					VIT_19s0014g02870
									VIT_18s0001g11080					VIT_14s0108g00270
									VIT_02s0025g03520					VIT_14s0068g00890
									VIT_05s0094g00750					VIT_18s0001g00800
									VIT_18s0001g10530					VIT_04s0044g01040
									VIT_04s0044g00910					VIT_07s0031g02610
									VIT_09s0002g00150					VIT_06s0004g00050
									VIT_12s0034g01120					VIT_12s0028g03260
									VIT_02s0012g00530					VIT_16s0022g00630
									VIT_19s0014g04650					VIT_03s0063g00380
									VIT_01s0011g04510					VIT_17s0053g00210
									VIT_01s0244g00030					VIT_07s0151g00280
									VIT_18s0001g13510					VIT_17s0000g08910
									VIT_18s0001g11640					VIT_19s0090g00990
									VIT_03s0063g02030					VIT_03s0091g00430
									VIT_04s0043g00690					VIT_19s0090g01050
									VIT_11s0118g00790					VIT_11s0016g03650
									VIT_03s0038g00250					VIT_01s0026g02350
									VIT_03s0038g03660					VIT_14s0108g01350
									VIT_14s0006g01530					VIT_15s0021g00530
									VIT_06s0061g00230					VIT_16s0100g00420
									VIT_11s0078g00260					VIT_07s0151g00850
									VIT_07s0104g00650					VIT_04s0008g02070
									VIT_09s0002g02460					VIT_05s0020g02530
									VIT_16s0022g00970					VIT_17s0053g00040
									VIT_08s0007g04890					VIT_05s0020g04600
									VIT_19s0014g02240					VIT_13s0019g00480
									VIT_04s0008g06830					VIT_14s0068g02120
									VIT_05s0020g00440					VIT_07s0151g00630
									VIT_18s0001g07110					VIT_18s0001g01650
									VIT_06s0004g01840					VIT_04s0008g05410
									VIT_01s0026g00860					VIT_15s0046g01880
									VIT_15s0046g01870					VIT_18s0076g00320
									VIT_04s0008g02180					VIT_18s0122g00950
									VIT_06s0004g01740					VIT_18s0001g13660
									VIT_12s0034g01430					VIT_01s0026g01050
									VIT_10s0003g00540					VIT_13s0067g01360
									VIT_18s0001g10120					VIT_03s0017g02240
									VIT_01s0011g03550					VIT_11s0052g00480
									VIT_06s0004g03640					VIT_13s0073g00150
									VIT_07s0005g04460					VIT_03s0088g01220
									VIT_10s0042g01140					VIT_15s0046g00220
									VIT_12s0055g00020					VIT_16s0022g01290
									VIT_01s0011g03650					VIT_16s0039g02530
									VIT_03s0038g02930					VIT_02s0012g01240
									VIT_17s0000g05320					VIT_01s0011g01050
									VIT_14s0128g00360					VIT_06s0004g04530
									VIT_12s0057g00940					VIT_18s0001g03290
									VIT_08s0007g06710					VIT_16s0039g00570
									VIT_15s0048g02990					VIT_13s0064g01020
									VIT_14s0060g02640					VIT_01s0011g00920
									VIT_10s0042g01150					VIT_04s0008g02380
									VIT_11s0016g05620					VIT_06s0004g03450
									VIT_11s0016g01770					VIT_06s0004g03870
									VIT_04s0023g01920					VIT_18s0041g01940
									VIT_06s0061g00570					VIT_10s0042g00840
									VIT_19s0015g02480					VIT_10s0003g00220
									VIT_05s0020g00830					VIT_02s0025g03510
									VIT_05s0029g00540					VIT_08s0040g01230
									VIT_01s0011g06250					VIT_07s0031g00050
									VIT_19s0014g03370					VIT_05s0020g02330
									VIT_01s0026g00920					VIT_03s0063g00860
									VIT_01s0026g02200					VIT_08s0056g01470
									VIT_12s0059g01340					VIT_03s0038g03410
									VIT_08s0040g02960					VIT_05s0029g00420
									VIT_13s0019g05100					VIT_14s0036g00420
									VIT_13s0064g00860					VIT_14s0066g02510
									VIT_15s0045g00330					VIT_03s0132g00070
									VIT_04s0069g00860					VIT_18s0001g06410
									VIT_15s0048g02720					VIT_12s0028g03800
									VIT_10s0042g00370					VIT_04s0008g03430
									VIT_02s0241g00110					VIT_06s0004g07160
									VIT_13s0175g00150					VIT_06s0080g00470
									VIT_01s0011g04400					VIT_18s0001g14000
									VIT_08s0040g01470					VIT_12s0034g01810
									VIT_13s0019g04170					VIT_14s0108g00050
									VIT_09s0002g07140					VIT_14s0066g01200
									VIT_12s0057g01200					VIT_12s0028g03300
									VIT_18s0041g01650					VIT_19s0085g00010
									VIT_01s0026g00170					VIT_16s0022g02340
									VIT_13s0074g00240					VIT_04s0008g01210
									VIT_04s0023g02690					VIT_19s0015g01740
									VIT_05s0049g01420					VIT_18s0072g01000
									VIT_04s0008g05550					VIT_10s0092g00640
									VIT_18s0001g01070					VIT_07s0005g02080
									VIT_01s0146g00100					VIT_01s0011g04650
									VIT_10s0003g02630					VIT_19s0090g00820
									VIT_06s0009g00580					VIT_14s0060g01960
									VIT_06s0004g04510					VIT_14s0108g01080
									VIT_09s0002g06680					VIT_07s0005g00150
									VIT_04s0023g02450					VIT_01s0011g04010
									VIT_01s0127g00320					VIT_10s0116g00820
									VIT_15s0046g01140					VIT_06s0004g00690
									VIT_11s0016g05420					VIT_07s0129g00060
									VIT_12s0028g01640					VIT_08s0007g02970
									VIT_17s0000g02430					VIT_14s0068g01950
									VIT_07s0104g00190					VIT_18s0041g01330
									VIT_11s0037g00040					VIT_08s0040g00990
									VIT_15s0046g01810					VIT_18s0117g00140
									VIT_02s0012g00550					VIT_06s0004g07390
									VIT_10s0003g03930					VIT_15s0046g02570
									VIT_06s0080g00390					VIT_18s0089g01210
									VIT_12s0028g02180					VIT_14s0066g00820
									VIT_18s0001g07440					VIT_13s0047g01230
									VIT_14s0066g00480					VIT_19s0014g03000
									VIT_17s0000g09690					VIT_19s0015g01310
									VIT_18s0001g15120					VIT_18s0001g12910
									VIT_14s0083g00670					VIT_04s0008g06310
									VIT_02s0025g01680					VIT_07s0031g00650
									VIT_08s0007g05000					VIT_08s0040g02520
									VIT_18s0001g04160					VIT_18s0001g04930
									VIT_03s0063g00480					VIT_11s0118g00490
									VIT_16s0050g01590					VIT_06s0004g00410
									VIT_16s0100g01100					VIT_01s0011g00550
									VIT_08s0007g04760					VIT_09s0002g02430
									VIT_06s0080g01110					VIT_11s0016g05480
									VIT_11s0118g00390					VIT_17s0000g00130
									VIT_05s0062g01290					VIT_18s0001g12520
									VIT_19s0015g00440					VIT_13s0019g04880
									VIT_18s0001g11060					VIT_07s0005g00630
									VIT_01s0026g01440					VIT_10s0003g01370
									VIT_14s0030g00440					VIT_01s0011g01790
									VIT_01s0150g00630					VIT_06s0004g01750
									VIT_10s0003g02700					VIT_03s0063g01290
									VIT_07s0005g02610					VIT_07s0005g03030
									VIT_08s0007g01470					VIT_12s0035g00400
									VIT_19s0014g00510					VIT_06s0004g04570
									VIT_08s0040g00730					VIT_19s0014g03670
									VIT_15s0046g02070					VIT_12s0028g02420
									VIT_02s0154g00160					VIT_11s0016g05010
									VIT_18s0122g00240					VIT_03s0132g00090
									VIT_17s0000g00490					VIT_14s0108g01530
									VIT_17s0000g01500					VIT_16s0100g00720
									VIT_14s0108g01000					VIT_17s0000g06280
									VIT_05s0029g01270					VIT_02s0154g00110
									VIT_09s0002g06770					VIT_06s0004g03830
									VIT_08s0058g01440					VIT_05s0062g00990
									VIT_17s0000g05210					VIT_07s0005g06640
									VIT_07s0005g00290					VIT_04s0023g00130
									VIT_13s0064g00870					VIT_13s0067g03400
									VIT_10s0003g03750					VIT_19s0014g01580
									VIT_14s0060g01490					VIT_04s0008g04530
									VIT_18s0164g00100					VIT_09s0054g01750
									VIT_17s0000g09020					VIT_07s0005g00330
									VIT_15s0046g00100					VIT_16s0039g02750
									VIT_04s0210g00110					VIT_01s0026g02290
									VIT_12s0059g02430					VIT_11s0016g01300
									VIT_04s0008g07340					VIT_08s0007g01340
									VIT_19s0014g02460					VIT_05s0049g01180
									VIT_14s0030g01700					VIT_04s0008g03300
									VIT_14s0108g01040					VIT_18s0001g07260
									VIT_16s0098g00550					VIT_01s0010g01570
									VIT_14s0036g01020					VIT_06s0061g01120
									VIT_18s0001g09300					VIT_18s0001g08250
									VIT_06s0004g03670					VIT_18s0122g01290
									VIT_01s0146g00400					VIT_17s0000g01170
									VIT_04s0008g05500					VIT_09s0054g00640
									VIT_09s0018g01340					VIT_06s0004g07090
									VIT_13s0019g05150					VIT_14s0083g01020
									VIT_10s0003g05470					VIT_14s0060g00950
									VIT_02s0025g05070					VIT_16s0039g01560
									VIT_05s0077g01370					VIT_11s0016g01190
									VIT_08s0040g00540					VIT_13s0067g02070
									VIT_08s0007g01540					VIT_18s0001g11900
									VIT_09s0002g01880					VIT_01s0011g03910
									VIT_06s0004g07560					VIT_05s0062g00960
									VIT_07s0005g03660					VIT_01s0026g01570
									VIT_11s0118g00820					VIT_03s0063g01780
									VIT_04s0008g02230					VIT_04s0008g06970
									VIT_01s0011g05810					VIT_10s0092g00210
									VIT_08s0040g02830					VIT_19s0027g00090
									VIT_19s0014g03820					VIT_03s0063g02050
									VIT_03s0038g02610					VIT_03s0038g04500
									VIT_15s0048g01870					VIT_18s0001g09690
									VIT_16s0050g02240					VIT_14s0066g02610
									VIT_08s0058g01160					VIT_04s0044g01120
									VIT_07s0197g00060					VIT_16s0050g00040
									VIT_16s0100g00740					VIT_19s0015g00110
									VIT_09s0002g07090					VIT_18s0001g02340
									VIT_16s0022g02060					VIT_17s0000g04160
									VIT_18s0041g01100					VIT_18s0001g05310
									VIT_03s0038g01320					VIT_01s0010g02450
									VIT_10s0092g00650					VIT_01s0011g06270
									VIT_01s0011g00690					VIT_03s0038g00940
									VIT_06s0004g06750					VIT_04s0023g01120
									VIT_18s0001g12340					VIT_06s0004g00710
									VIT_19s0085g00860					VIT_18s0041g01230
									VIT_19s0090g00240					VIT_14s0006g03060
									VIT_15s0048g00780					VIT_14s0006g02820
									VIT_11s0016g04690					VIT_13s0074g00580
									VIT_17s0000g05380					VIT_04s0008g00650
									VIT_16s0098g01610					VIT_11s0052g00850
									VIT_03s0038g04400					VIT_08s0007g05010
									VIT_04s0023g01760					VIT_19s0014g02980
									VIT_04s0023g03230					VIT_14s0066g01830
									VIT_13s0158g00180					VIT_17s0000g01830
									VIT_05s0049g00100					VIT_11s0016g01710
									VIT_01s0011g00410					VIT_17s0000g00090
									VIT_06s0004g07830					VIT_15s0046g01640
									VIT_09s0002g03750					VIT_04s0023g02810
									VIT_16s0100g01260					VIT_18s0001g01080
									VIT_10s0003g01720					VIT_01s0011g03010
									VIT_01s0011g00470					VIT_03s0038g04510
									VIT_01s0026g01640					VIT_16s0050g02510
									VIT_08s0007g04770					VIT_12s0034g01090
									VIT_01s0026g02190					VIT_19s0090g00480
									VIT_08s0007g07540					VIT_01s0146g00480
									VIT_08s0040g02810					VIT_16s0013g01500
									VIT_16s0148g00210					VIT_10s0116g00960
									VIT_07s0005g06200					VIT_07s0031g02130
									VIT_18s0001g12170					VIT_15s0107g00550
									VIT_18s0122g00010					VIT_03s0088g00650
									VIT_02s0025g01570					VIT_06s0080g00810
									VIT_02s0012g00250					VIT_06s0004g00940
									VIT_11s0016g00490					VIT_06s0004g04660
									VIT_07s0197g00250					VIT_05s0020g02200
									VIT_08s0007g02770					VIT_03s0063g01970
									VIT_10s0003g00110					VIT_19s0090g01740
									VIT_17s0000g03440					VIT_07s0031g02560
									VIT_03s0091g00580					VIT_17s0000g01970
									VIT_09s0002g04170					VIT_01s0026g01430
									VIT_14s0030g02210					VIT_03s0088g00370
									VIT_09s0018g02090					VIT_11s0016g01480
									VIT_18s0001g04600					VIT_03s0017g01410
									VIT_10s0003g05320					VIT_09s0002g06880
									VIT_18s0001g00870					VIT_13s0019g00040
									VIT_05s0062g01070					VIT_08s0007g08250
									VIT_07s0104g00380					VIT_11s0016g00380
									VIT_06s0004g00080					VIT_11s0016g00720
									VIT_04s0008g00560					VIT_02s0012g01800
									VIT_12s0121g00030					VIT_06s0004g07500
									VIT_12s0028g01110					VIT_12s0035g01050
									VIT_14s0060g00260					VIT_08s0007g07730
									VIT_13s0156g00170					VIT_09s0002g02340
									VIT_13s0067g03390					VIT_01s0026g01720
									VIT_02s0025g03420					VIT_12s0028g03610
									VIT_06s0004g06100					VIT_01s0026g02390
									VIT_16s0098g01290					VIT_09s0002g04480
									VIT_11s0016g04250					VIT_14s0006g01030
									VIT_10s0003g02910					VIT_09s0002g00370
									VIT_14s0068g01260					VIT_11s0016g02350
									VIT_18s0122g00220					VIT_13s0067g03530
									VIT_18s0001g12800					VIT_05s0094g00950
									VIT_01s0026g01400					VIT_18s0001g07500
									VIT_08s0007g00740					VIT_18s0001g14580
									VIT_06s0061g00410					VIT_11s0065g00310
									VIT_03s0038g03240					VIT_08s0040g02730
									VIT_09s0018g01700					VIT_09s0054g01770
									VIT_09s0002g07130					VIT_14s0060g01530
									VIT_18s0001g07640					VIT_13s0067g01270
									VIT_19s0014g05190					VIT_19s0090g00660
									VIT_18s0122g00470					VIT_06s0004g03630
									VIT_18s0001g00130					VIT_16s0039g02540
									VIT_16s0098g00900					VIT_08s0058g00860
									VIT_10s0071g00740					VIT_07s0005g03410
									VIT_14s0108g00400					VIT_09s0002g01450
									VIT_11s0118g00220					VIT_01s0011g04320
									VIT_09s0070g00350					VIT_06s0080g01200
									VIT_05s0077g00660					VIT_05s0020g02130
									VIT_11s0052g00120					VIT_01s0146g00340
									VIT_01s0127g00660					VIT_14s0060g00820
									VIT_19s0014g03790					VIT_14s0060g00270
									VIT_14s0066g01410					VIT_12s0028g03580
									VIT_06s0009g02310					VIT_18s0001g11480
									VIT_03s0038g03910					VIT_07s0005g00990
									VIT_02s0025g00330					VIT_03s0038g04180
									VIT_07s0104g01220					VIT_07s0031g02780
									VIT_02s0012g00270					VIT_06s0004g03210
									VIT_17s0000g02270					VIT_02s0025g04160
									VIT_11s0016g04000					VIT_01s0011g01890
									VIT_07s0104g00440					VIT_06s0080g00790
									VIT_11s0016g00660					VIT_10s0003g00150
									VIT_08s0007g04590					VIT_18s0072g00080
									VIT_07s0005g04390					VIT_17s0000g07980
									VIT_01s0011g02950					VIT_16s0050g02260
									VIT_15s0024g00090					VIT_15s0046g02480
									VIT_15s0046g00420					VIT_03s0063g01870
									VIT_14s0081g00630					VIT_19s0093g00590
									VIT_19s0090g00670					VIT_05s0020g03190
									VIT_05s0077g02140					VIT_14s0006g01400
									VIT_06s0004g07120					VIT_17s0000g09130
									VIT_17s0000g04770					VIT_05s0094g01230
									VIT_15s0048g01230					VIT_16s0022g01810
									VIT_07s0129g00280					VIT_04s0008g06020
									VIT_08s0040g03270					VIT_03s0063g02660
									VIT_12s0035g01420					VIT_02s0234g00110
									VIT_09s0002g00200					VIT_08s0007g07640
									VIT_14s0030g02280					VIT_01s0011g01280
									VIT_04s0008g06500					VIT_02s0025g04670
									VIT_12s0055g01000					VIT_05s0102g00240
									VIT_19s0015g00660					VIT_14s0036g00630
									VIT_17s0000g02770					VIT_11s0052g00450
									VIT_03s0038g02300					VIT_13s0064g01270
									VIT_04s0008g01330					VIT_11s0078g00180
									VIT_01s0146g00460					VIT_03s0180g00210
									VIT_15s0048g00340					VIT_02s0241g00060
									VIT_07s0151g00830					VIT_03s0038g02330
									VIT_01s0011g05790					VIT_18s0089g01330
									VIT_01s0011g02300					VIT_17s0000g09710
									VIT_17s0000g00250					VIT_04s0008g05470
									VIT_01s0011g03980					VIT_18s0122g01400
									VIT_08s0007g02790					VIT_17s0000g10260
									VIT_13s0019g03320					VIT_05s0094g00530
														VIT_13s0019g00330
														VIT_08s0056g01150
														VIT_08s0105g00420
														VIT_08s0007g02030
														VIT_12s0028g02210
														VIT_14s0006g01420
														VIT_14s0083g00800
														VIT_13s0158g00340
														VIT_03s0038g04160
														VIT_04s0008g05600
														VIT_14s0128g00330
														VIT_04s0023g02120
														VIT_10s0092g00570
														VIT_12s0059g00440
														VIT_16s0100g00340
														VIT_02s0025g04330
														VIT_06s0061g00240
														VIT_14s0060g00850
														VIT_18s0001g13250
														VIT_12s0059g00200
														VIT_11s0065g00150
														VIT_16s0098g00760
														VIT_11s0016g03010
														VIT_17s0000g05530
														VIT_15s0048g02270
														VIT_11s0016g05510
														VIT_06s0004g03620
														VIT_17s0000g10420
														VIT_11s0016g00220
														VIT_02s0025g04520
														VIT_03s0038g03740
														VIT_04s0008g05450
														VIT_09s0018g01270
														VIT_14s0006g00350
														VIT_14s0060g01460
														VIT_10s0003g02210
														VIT_18s0001g14270
														VIT_04s0023g00760
														VIT_18s0001g11820
														VIT_15s0046g00440
														VIT_14s0066g02360
														VIT_15s0046g02380
														VIT_14s0068g01690
														VIT_04s0008g06580
														VIT_08s0007g00930
														VIT_11s0016g02010
														VIT_17s0000g05820
														VIT_03s0097g00530
														VIT_13s0064g00980
														VIT_05s0094g00820
														VIT_17s0000g03420
														VIT_08s0032g00860
														VIT_11s0016g00280
														VIT_14s0068g00520
														VIT_17s0000g06010
														VIT_19s0014g02390
														VIT_15s0046g01930
														VIT_02s0025g02760
														VIT_01s0011g01780
														VIT_02s0012g01440
														VIT_18s0072g00160
														VIT_04s0079g00230
														VIT_04s0008g05590
														VIT_12s0035g01180
														VIT_08s0007g03110
														VIT_18s0117g00210
														VIT_17s0000g04860
														VIT_03s0038g01130
														VIT_15s0048g01080
														VIT_18s0001g01660
														VIT_09s0002g01090
														VIT_05s0020g01980
														VIT_10s0116g01550
														VIT_05s0124g00190
														VIT_15s0046g02300
														VIT_02s0025g02410
														VIT_01s0150g00320
														VIT_18s0001g15340
														VIT_05s0062g01020
														VIT_01s0010g00760
														VIT_04s0044g00720
														VIT_01s0127g00060
														VIT_17s0000g06650
														VIT_12s0028g03270
														VIT_07s0031g00340
														VIT_04s0008g02590
														VIT_15s0046g02830
														VIT_03s0063g00680
														VIT_10s0116g01540
														VIT_01s0137g00070

## Sheet: Go-Term for S5
	400 S5/S6 carlos
	GO:0050896	response to stimulus	72	0.0058	1	P	details			GO:0044238	primary metabolic process	164	0.00617	0.5142	P	details
	GO:0009628	response to abiotic stimulus	28	0.004	1	P	details			GO:0044237	cellular metabolic process	162	0.0066	0.5302	P	details
	GO:0004674	protein serine/threonine kinase activity	20	0.00574	1	F	details			GO:0006807	nitrogen compound metabolic process	100	0.00024	0.05478	P	details
	GO:0009314	response to radiation	14	0.0066	1	P	details			GO:0065007	biological regulation	97	3.7e-05	0.01814	P	details
	GO:0009416	response to light stimulus	13	0.0099	1	P	details			GO:0050896	response to stimulus	95	0.00094	0.1542	P	details
	GO:0035556	intracellular signal transduction	12	0.0021	1	P	details			GO:0050789	regulation of biological process	90	1.3e-05	0.01814	P	details
	GO:0048528	post-embryonic root development	5	0.0033	1	P	details			GO:0034641	cellular nitrogen compound metabolic process	88	0.00243	0.2714	P	details
	GO:0000160	phosphorelay signal transduction system	5	0.007	1	P	details			GO:1901360	organic cyclic compound metabolic process	82	0.00212	0.253	P	details
	GO:0071478	cellular response to radiation	5	0.0073	1	P	details			GO:0044249	cellular biosynthetic process	82	0.00389	0.3782	P	details
	GO:0010025	wax biosynthetic process	3	0.0012	1	P	details			GO:0046483	heterocycle metabolic process	81	0.00037	0.07194	P	details
	GO:0010166	wax metabolic process	3	0.0015	1	P	details			GO:0050794	regulation of cellular process	80	2e-05	0.01814	P	details
	GO:0042335	cuticle development	3	0.0015	1	P	details			GO:0006725	cellular aromatic compound metabolic process	80	0.0027	0.2893	P	details
	GO:0009922	fatty acid elongase activity	2	0.00065	1	F	details			GO:0006139	nucleobase-containing compound metabolic process	76	0.00032	0.0672	P	details
	GO:0004312	fatty acid synthase activity	2	0.00911	1	F	details			GO:0090304	nucleic acid metabolic process	70	0.00018	0.0525	P	details
	GO:0036002	pre-mRNA binding	2	0.00911	1	F	details			GO:0044271	cellular nitrogen compound biosynthetic process	61	0.0021	0.253	P	details
										GO:0009059	macromolecule biosynthetic process	61	0.00437	0.4171	P	details
										GO:0034645	cellular macromolecule biosynthetic process	59	0.00589	0.4987	P	details
										GO:0018130	heterocycle biosynthetic process	57	1.1e-05	0.01814	P	details
										GO:1901362	organic cyclic compound biosynthetic process	57	0.00023	0.05478	P	details
										GO:0016070	RNA metabolic process	57	0.00268	0.2893	P	details
										GO:0019222	regulation of metabolic process	56	0.00054	0.0945	P	details
										GO:0019438	aromatic compound biosynthetic process	55	0.00022	0.05478	P	details
										GO:0034654	nucleobase-containing compound biosynthetic process	52	2e-05	0.01814	P	details
										GO:0051716	cellular response to stimulus	51	0.00012	0.03938	P	details
										GO:0031323	regulation of cellular metabolic process	51	0.0002	0.0525	P	details
										GO:0060255	regulation of macromolecule metabolic process	50	0.00043	0.07966	P	details
										GO:0080090	regulation of primary metabolic process	48	0.00058	0.09823	P	details
										GO:0097659	nucleic acid-templated transcription	47	3.3e-05	0.01814	P	details
										GO:0032774	RNA biosynthetic process	47	3.4e-05	0.01814	P	details
										GO:0019219	regulation of nucleobase-containing compound metabolic process	46	2.6e-05	0.01814	P	details
										GO:0006351	transcription, DNA-templated	46	4.5e-05	0.01817	P	details
										GO:0051171	regulation of nitrogen compound metabolic process	46	0.00015	0.04632	P	details
										GO:0010556	regulation of macromolecule biosynthetic process	45	9.2e-05	0.0345	P	details
										GO:0031326	regulation of cellular biosynthetic process	45	0.0002	0.0525	P	details
										GO:0009889	regulation of biosynthetic process	45	0.00027	0.05906	P	details
										GO:0010468	regulation of gene expression	45	0.00044	0.07966	P	details
										GO:0042221	response to chemical	45	0.00294	0.3026	P	details
										GO:1903506	regulation of nucleic acid-templated transcription	44	2.8e-05	0.01814	P	details
										GO:2001141	regulation of RNA biosynthetic process	44	2.8e-05	0.01814	P	details
										GO:0051252	regulation of RNA metabolic process	44	4.5e-05	0.01817	P	details
										GO:2000112	regulation of cellular macromolecule biosynthetic process	44	0.00012	0.03938	P	details
										GO:0006355	regulation of transcription, DNA-templated	43	3.8e-05	0.01814	P	details
										GO:0010033	response to organic substance	32	0.00847	0.5775	P	details
										GO:0044700	single organism signaling	30	0.00758	0.5552	P	details
										GO:0023052	signaling	30	0.00768	0.5552	P	details
										GO:0009719	response to endogenous stimulus	28	0.00892	0.5928	P	details
										GO:0009725	response to hormone	27	0.0082	0.5685	P	details
										GO:0009605	response to external stimulus	23	0.00772	0.5552	P	details
										GO:0070887	cellular response to chemical stimulus	22	0.00114	0.1663	P	details
										GO:0071310	cellular response to organic substance	18	0.003	0.3029	P	details
										GO:0006259	DNA metabolic process	17	0.00283	0.2972	P	details
										GO:0032870	cellular response to hormone stimulus	16	0.00195	0.253	P	details
										GO:0071495	cellular response to endogenous stimulus	16	0.00217	0.2532	P	details
										GO:0048583	regulation of response to stimulus	13	0.00994	0.6443	P	details
										GO:0006281	DNA repair	10	0.00906	0.5946	P	details
										GO:0006260	DNA replication	8	0.00225	0.2568	P	details
										GO:0071215	cellular response to abscisic acid stimulus	7	0.00823	0.5685	P	details
										GO:0044247	cellular polysaccharide catabolic process	4	0.00804	0.5685	P	details
										GO:0042542	response to hydrogen peroxide	4	0.00874	0.5883	P	details
										GO:0045926	negative regulation of growth	3	0.00168	0.2384	P	details
										GO:0030148	sphingolipid biosynthetic process	3	0.00446	0.4181	P	details
										GO:0006154	adenosine catabolic process	2	0.00036	0.07194	P	details
										GO:0046085	adenosine metabolic process	2	0.00106	0.159	P	details
										GO:0046102	inosine metabolic process	2	0.00106	0.159	P	details
										GO:0046130	purine ribonucleoside catabolic process	2	0.00106	0.159	P	details
										GO:0006278	RNA-dependent DNA replication	2	0.0021	0.253	P	details
										GO:0007004	telomere maintenance via telomerase	2	0.0021	0.253	P	details
										GO:0010833	telomere maintenance via telomere lengthening	2	0.0021	0.253	P	details
										GO:0046621	negative regulation of organ growth	2	0.0021	0.253	P	details
										GO:0042454	ribonucleoside catabolic process	2	0.00345	0.3417	P	details
										GO:0006152	purine nucleoside catabolic process	2	0.00511	0.4398	P	details
										GO:0009643	photosynthetic acclimation	2	0.00511	0.4398	P	details
										GO:0010120	camalexin biosynthetic process	2	0.00511	0.4398	P	details
										GO:0048640	negative regulation of developmental growth	2	0.00511	0.4398	P	details
										GO:0052317	camalexin metabolic process	2	0.00511	0.4398	P	details
										GO:0009164	nucleoside catabolic process	2	0.00707	0.5302	P	details
										GO:0009403	toxin biosynthetic process	2	0.00707	0.5302	P	details
										GO:0009700	indole phytoalexin biosynthetic process	2	0.00707	0.5302	P	details
										GO:0046217	indole phytoalexin metabolic process	2	0.00707	0.5302	P	details
										GO:0052314	phytoalexin metabolic process	2	0.00707	0.5302	P	details
										GO:0052315	phytoalexin biosynthetic process	2	0.00707	0.5302	P	details
										GO:0003677	DNA binding	42	0.00233	1	F	details
										GO:0004402	histone acetyltransferase activity	3	0.00996	1	F	details
										GO:0061733	peptide-lysine-N-acetyltransferase activity	3	0.00996	1	F	details
										GO:0045140	inositol phosphoceramide synthase activity	2	0.00032	0.8112	F	details
										GO:0019209	kinase activator activity	2	0.00642	1	F	details
										GO:0030295	protein kinase activator activity	2	0.00642	1	F	details
										GO:0005623	cell	219	0.0083	0.9226	C	details
										GO:0043229	intracellular organelle	161	0.0095	0.9226	C	details
										GO:0043231	intracellular membrane-bounded organelle	158	0.0011	0.5244	C	details
										GO:0043227	membrane-bounded organelle	158	0.0012	0.5244	C	details
										GO:0005634	nucleus	77	0.0029	0.6336	C	details
										GO:0009536	plastid	48	0.009	0.9226	C	details
										GO:0042646	plastid nucleoid	4	0.0022	0.6336	C	details
										GO:0009295	nucleoid	4	0.0052	0.909	C	details
										GO:0030136	clathrin-coated vesicle	3	0.0078	0.9226	C	details

## Sheet: Gene list for S6
Gene for
S6/S7 Carlos S6/S7 Noble	15	VIT_14s0068g02080					VIT_02s0025g01610
		VIT_05s0049g00930			S6/S7 Carlos	229	VIT_17s0000g02570				248		VIT_04s0023g00790
		VIT_05s0020g02000					VIT_17s0000g06760						VIT_19s0014g05180
		VIT_19s0014g05050					VIT_14s0066g01390						VIT_14s0006g01620
		VIT_07s0005g01210					VIT_19s0014g05220						VIT_10s0116g00500
		VIT_14s0030g01950					VIT_01s0011g00830						VIT_01s0011g04850
		VIT_06s0080g00280					VIT_10s0003g05070						VIT_05s0020g01570
		VIT_17s0000g07140					VIT_06s0061g00520						VIT_08s0007g08380
		VIT_13s0019g02380					VIT_16s0050g01020						VIT_18s0122g00610
		VIT_05s0124g00330					VIT_19s0015g00320						VIT_07s0005g02210
		VIT_07s0031g02630					VIT_13s0067g02090						VIT_18s0001g13160
		VIT_08s0058g01090					VIT_08s0007g04850						VIT_14s0066g01230
		VIT_06s0004g08490					VIT_12s0057g00690						VIT_16s0022g01970
		VIT_08s0058g00150					VIT_10s0071g00770						VIT_18s0001g05340
		VIT_02s0025g01610					VIT_13s0067g01840						VIT_09s0002g02120
							VIT_04s0069g00720						VIT_14s0060g00200
							VIT_16s0050g00930						VIT_07s0095g00640
							VIT_19s0014g00870						VIT_05s0077g01000
							VIT_04s0008g03190						VIT_16s0022g02080
							VIT_19s0090g01650						VIT_18s0001g12100
							VIT_01s0011g06000						VIT_12s0028g03860
							VIT_06s0061g01440						VIT_09s0002g05560
							VIT_03s0038g01870						VIT_02s0025g03300
							VIT_03s0063g01740						VIT_06s0004g00570
							VIT_08s0007g06640						VIT_06s0009g03450
							VIT_18s0001g03390						VIT_19s0090g01040
							VIT_03s0091g00160						VIT_11s0016g01760
							VIT_11s0016g05060						VIT_04s0008g04510
							VIT_06s0080g00170						VIT_10s0003g00800
							VIT_17s0000g01990						VIT_18s0089g00520
							VIT_07s0031g00700						VIT_14s0081g00670
							VIT_11s0016g02420						VIT_16s0039g00930
							VIT_04s0043g00840						VIT_08s0007g04610
							VIT_10s0003g00130						VIT_05s0077g01010
							VIT_12s0034g00040						VIT_18s0001g05060
							VIT_17s0000g05360						VIT_06s0004g06540
							VIT_15s0046g03110						VIT_04s0043g00600
							VIT_03s0091g00390						VIT_07s0129g00830
							VIT_18s0041g00480						VIT_02s0025g03230
							VIT_03s0038g00940						VIT_19s0014g04940
							VIT_03s0063g01460						VIT_17s0119g00300
							VIT_02s0025g01630						VIT_09s0002g01730
							VIT_19s0135g00300						VIT_08s0007g06290
							VIT_01s0010g01380						VIT_07s0005g04340
							VIT_11s0016g05070						VIT_07s0104g00220
							VIT_18s0001g02820						VIT_13s0047g01010
							VIT_08s0040g01020						VIT_01s0026g02470
							VIT_14s0030g01240						VIT_05s0077g00810
							VIT_13s0139g00320						VIT_18s0164g00100
							VIT_06s0061g00600						VIT_18s0001g02100
							VIT_02s0154g00410						VIT_09s0002g03620
							VIT_01s0010g01680						VIT_17s0000g02580
							VIT_01s0026g00200						VIT_07s0005g01050
							VIT_01s0011g04480						VIT_19s0014g03990
							VIT_14s0068g01830						VIT_10s0003g05800
							VIT_03s0038g02860						VIT_02s0025g04490
							VIT_08s0007g06140						VIT_11s0016g02810
							VIT_07s0141g00140						VIT_12s0059g02350
							VIT_19s0014g01700						VIT_08s0040g00980
							VIT_01s0137g00630						VIT_05s0077g01750
							VIT_13s0064g01000						VIT_18s0072g00660
							VIT_19s0177g00280						VIT_03s0063g00830
							VIT_05s0020g04160						VIT_03s0017g01140
							VIT_06s0080g00810						VIT_18s0001g14520
							VIT_14s0066g01070						VIT_11s0016g03960
							VIT_07s0191g00050						VIT_02s0025g00980
							VIT_04s0023g00830						VIT_17s0000g00710
							VIT_04s0079g00600						VIT_08s0007g01620
							VIT_08s0105g00380						VIT_17s0000g09170
							VIT_19s0135g00070						VIT_16s0022g01440
							VIT_18s0001g01770						VIT_04s0023g03600
							VIT_03s0063g00910						VIT_03s0063g00530
							VIT_02s0087g00180						VIT_14s0060g01320
							VIT_11s0016g01420						VIT_08s0056g01120
							VIT_16s0013g00350						VIT_16s0039g00910
							VIT_04s0008g01230						VIT_13s0101g00300
							VIT_12s0059g02280						VIT_01s0150g00330
							VIT_01s0011g01440						VIT_14s0219g00120
							VIT_16s0039g01070						VIT_11s0118g00230
							VIT_17s0000g07920						VIT_06s0009g00680
							VIT_07s0031g02650						VIT_05s0094g01210
							VIT_10s0003g02060						VIT_07s0129g00520
							VIT_11s0052g00210						VIT_02s0025g00140
							VIT_16s0050g02250						VIT_11s0016g05260
							VIT_04s0008g06050						VIT_09s0002g02890
							VIT_09s0002g00370						VIT_19s0085g00560
							VIT_10s0071g00300						VIT_14s0108g00070
							VIT_14s0083g00520						VIT_06s0080g00970
							VIT_04s0008g03100						VIT_05s0051g00230
							VIT_03s0180g00010						VIT_11s0016g01130
							VIT_14s0066g01450						VIT_11s0016g04640
							VIT_02s0025g00990						VIT_18s0001g11240
							VIT_16s0148g00220						VIT_18s0041g01290
							VIT_03s0063g02610						VIT_02s0012g01940
							VIT_05s0051g00180						VIT_07s0289g00080
							VIT_08s0007g08460						VIT_09s0002g08640
							VIT_15s0048g00930						VIT_12s0059g02360
							VIT_08s0040g00230						VIT_17s0000g04560
							VIT_15s0021g02240						VIT_04s0008g02850
							VIT_05s0094g01160						VIT_19s0014g01450
							VIT_01s0011g05680						VIT_07s0104g01250
							VIT_07s0005g02700						VIT_08s0007g07960
							VIT_05s0020g04210						VIT_09s0002g04100
							VIT_06s0004g04520						VIT_05s0077g01580
							VIT_14s0068g02120						VIT_18s0001g08200
							VIT_17s0000g02150						VIT_12s0028g02960
							VIT_07s0104g01360						VIT_01s0011g03810
							VIT_18s0001g11130						VIT_16s0039g01420
							VIT_06s0009g02550						VIT_01s0011g04000
							VIT_10s0071g00490						VIT_11s0016g00870
							VIT_04s0008g04240						VIT_07s0197g00140
							VIT_14s0108g01070						VIT_19s0090g00860
							VIT_09s0070g00220						VIT_03s0017g01920
							VIT_06s0061g00440						VIT_06s0004g03530
							VIT_10s0092g00480						VIT_08s0007g03870
							VIT_06s0004g02650						VIT_17s0000g03820
							VIT_04s0008g05990						VIT_05s0077g01730
							VIT_09s0070g00480						VIT_01s0011g00410
							VIT_05s0020g00690						VIT_01s0137g00240
							VIT_10s0003g01110						VIT_19s0014g04530
							VIT_04s0023g02700						VIT_02s0025g04030
							VIT_10s0116g01810						VIT_04s0023g00280
							VIT_13s0019g00840						VIT_04s0008g03600
							VIT_12s0028g01230						VIT_11s0016g03400
							VIT_17s0000g04990						VIT_09s0002g04150
							VIT_15s0021g02510						VIT_01s0026g02370
							VIT_07s0005g06340						VIT_19s0014g05090
							VIT_13s0139g00340						VIT_07s0031g00630
							VIT_03s0038g01580						VIT_02s0154g00170
							VIT_13s0067g03550						VIT_03s0088g00160
							VIT_12s0034g02510						VIT_04s0023g03450
							VIT_19s0014g04280						VIT_13s0073g00330
							VIT_05s0020g04420						VIT_08s0007g04230
							VIT_18s0041g01840						VIT_08s0007g08960
							VIT_18s0001g11680						VIT_09s0002g06380
							VIT_07s0005g05680						VIT_11s0016g00490
							VIT_18s0001g13790						VIT_07s0104g00200
							VIT_16s0050g01070						VIT_14s0108g00370
							VIT_05s0049g01500						VIT_10s0003g01990
							VIT_04s0023g00220						VIT_10s0003g00410
							VIT_10s0003g01830						VIT_18s0122g00780
							VIT_17s0000g09820						VIT_04s0210g00170
							VIT_07s0005g05660						VIT_13s0019g05190
							VIT_08s0056g01470						VIT_12s0035g01400
							VIT_03s0038g02330						VIT_11s0016g04880
							VIT_18s0001g02860						VIT_02s0033g00770
							VIT_14s0030g02200						VIT_18s0001g04750
							VIT_08s0058g01040						VIT_11s0016g00640
							VIT_03s0017g02110						VIT_07s0129g00350
							VIT_18s0001g06040						VIT_08s0007g07060
							VIT_01s0011g02880						VIT_10s0003g00330
							VIT_09s0002g01190						VIT_13s0019g00710
							VIT_11s0052g00840						VIT_13s0019g03180
							VIT_17s0000g06970						VIT_04s0008g06760
							VIT_03s0038g03560						VIT_01s0244g00160
							VIT_12s0028g01240						VIT_06s0061g00230
							VIT_14s0006g02190						VIT_02s0025g04010
							VIT_08s0007g04600						VIT_16s0013g01080
							VIT_02s0236g00130						VIT_17s0000g08320
							VIT_14s0108g01330						VIT_06s0080g00570
							VIT_01s0011g05230						VIT_01s0011g03950
							VIT_03s0038g04160						VIT_10s0042g01390
							VIT_18s0001g08970						VIT_15s0024g01600
							VIT_15s0024g00620						VIT_05s0020g00440
							VIT_10s0003g04970						VIT_13s0067g01890
							VIT_18s0041g01700						VIT_02s0025g01910
							VIT_12s0055g00870						VIT_12s0059g00280
							VIT_19s0014g01350						VIT_09s0002g02900
							VIT_02s0012g01260						VIT_04s0023g01630
							VIT_13s0019g04750						VIT_04s0044g01550
							VIT_14s0081g00110						VIT_04s0023g00150
							VIT_14s0006g02900						VIT_08s0007g00920
							VIT_13s0064g00290						VIT_16s0039g01770
							VIT_07s0151g00610						VIT_06s0004g01740
							VIT_05s0020g02180						VIT_03s0038g02310
							VIT_08s0007g02340						VIT_01s0010g00550
							VIT_18s0001g07780						VIT_07s0104g01240
							VIT_06s0004g00690						VIT_13s0019g03680
							VIT_18s0001g06030						VIT_19s0090g01490
							VIT_01s0010g02100						VIT_11s0016g02500
							VIT_17s0000g06830						VIT_07s0031g01830
							VIT_14s0128g00780						VIT_01s0011g03550
							VIT_18s0001g14270						VIT_17s0000g03910
							VIT_18s0041g01870						VIT_02s0025g00230
							VIT_05s0051g00910						VIT_11s0065g00170
							VIT_03s0038g03040						VIT_14s0128g00700
							VIT_11s0052g00530						VIT_17s0000g08330
							VIT_01s0011g04290						VIT_07s0031g03100
							VIT_09s0002g08540						VIT_05s0029g01260
							VIT_07s0005g05000						VIT_11s0118g00210
							VIT_01s0011g02720						VIT_10s0003g00320
							VIT_18s0001g11760						VIT_05s0062g01110
							VIT_08s0056g00900						VIT_06s0004g04420
							VIT_14s0060g01680						VIT_06s0004g03100
							VIT_08s0007g05780						VIT_10s0003g01880
							VIT_19s0138g00120						VIT_16s0098g00580
							VIT_02s0025g02310						VIT_07s0005g01320
							VIT_14s0171g00240						VIT_08s0040g01550
							VIT_19s0014g03100						VIT_17s0000g07620
							VIT_02s0012g02160						VIT_02s0012g01760
							VIT_15s0048g00870						VIT_08s0058g00040
							VIT_09s0002g03740						VIT_03s0038g00490
							VIT_18s0001g08360						VIT_08s0007g08260
							VIT_02s0025g01050						VIT_10s0003g03270
							VIT_13s0064g00920						VIT_18s0001g08950
							VIT_16s0100g00360						VIT_06s0004g01110
							VIT_08s0040g02330						VIT_14s0066g01710
							VIT_04s0023g03760						VIT_13s0019g04740
							VIT_11s0052g00200						VIT_01s0146g00490
							VIT_01s0011g02460						VIT_07s0151g00800
							VIT_14s0068g00400						VIT_16s0039g00940
							VIT_15s0046g02300						VIT_16s0013g01520
							VIT_08s0007g07890						VIT_18s0166g00180
							VIT_12s0028g02120						VIT_10s0003g00580
							VIT_18s0117g00260						VIT_02s0025g04980
							VIT_02s0025g00810						VIT_11s0016g02200
							VIT_19s0014g03380						VIT_15s0048g02560
							VIT_14s0081g00330						VIT_09s0002g05800
							VIT_03s0038g04760						VIT_19s0090g01610
							VIT_07s0141g00190						VIT_18s0041g02120
							VIT_06s0004g04410						VIT_04s0008g03160
							VIT_16s0013g02020						VIT_12s0034g01480
							VIT_05s0051g00410						VIT_05s0020g03870
							VIT_18s0001g13010						VIT_11s0016g04010
							VIT_04s0008g03040						VIT_11s0016g00500
							VIT_12s0059g00100						VIT_08s0040g01470
							VIT_12s0057g01100						VIT_10s0116g00990
							VIT_06s0061g00380						VIT_19s0090g00420
							VIT_08s0007g00320						VIT_01s0011g05490
							VIT_18s0001g09510						VIT_12s0035g01960
													VIT_14s0060g01210
													VIT_16s0098g00940
													VIT_18s0001g05250
													VIT_02s0488g00020
													VIT_01s0146g00100
													VIT_08s0007g01370
													VIT_17s0000g01850
													VIT_09s0002g06300
													VIT_01s0011g03980
													VIT_06s0009g02500
													VIT_01s0010g01810
													VIT_01s0150g00040
													VIT_07s0005g00170
													VIT_01s0011g03670
													VIT_04s0023g02510
													VIT_09s0002g02400
													VIT_05s0020g01100
													VIT_16s0039g00340
													VIT_04s0008g03050

## Sheet: go term for s6
										229
	15 overlapped																	248
	GO:0009651	response to salt stress	3	0.00023	0.8662	P	details		GO:0044699	single-organism process	85	0.00126	0.9275	P	details
	GO:0006970	response to osmotic stress	3	0.00033	0.8662	P	details		GO:0044763	single-organism cellular process	67	0.00127	0.9275	P	details				GO:0019748	secondary metabolic process	10	0.0044	1	P	details
	GO:0005887	integral component of plasma membrane	2	0.0054	1	C	details		GO:0050896	response to stimulus	47	0.00278	0.9275	P	details				GO:0044550	secondary metabolite biosynthetic process	8	0.0054	1	P	details
	GO:0009628	response to abiotic stimulus	3	0.00955	1	P	details		GO:0065008	regulation of biological quality	15	0.00262	0.9275	P	details				GO:0019585	glucuronate metabolic process	5	0.0054	1	P	details
									GO:0048608	reproductive structure development	13	0.00742	0.9815	P	details				GO:0052695	cellular glucuronidation	5	0.0054	1	P	details
									GO:0061458	reproductive system development	13	0.00742	0.9815	P	details				GO:0052696	flavonoid glucuronidation	5	0.0054	1	P	details
									GO:0042592	homeostatic process	11	0.00314	0.9275	P	details				GO:0006063	uronic acid metabolic process	5	0.0056	1	P	details
									GO:0009653	anatomical structure morphogenesis	11	0.0086	0.9815	P	details				GO:0010026	trichome differentiation	4	0.0072	1	P	details
									GO:0019725	cellular homeostasis	9	0.00101	0.9275	P	details				GO:0009624	response to nematode	3	0.0072	1	P	details
									GO:2000026	regulation of multicellular organismal development	9	0.00133	0.9275	P	details				GO:1900424	regulation of defense response to bacterium	2	0.0086	1	P	details
									GO:0051239	regulation of multicellular organismal process	9	0.00257	0.9275	P	details				GO:0080043	quercetin 3-O-glucosyltransferase activity	5	0.004	1	F	details
									GO:0050793	regulation of developmental process	9	0.00654	0.9815	P	details				GO:0080044	quercetin 7-O-glucosyltransferase activity	5	0.004	1	F	details
									GO:0006790	sulfur compound metabolic process	8	0.00288	0.9275	P	details
									GO:0055082	cellular chemical homeostasis	7	0.00107	0.9275	P	details
									GO:0055080	cation homeostasis	6	0.00608	0.9815	P	details
									GO:0098771	inorganic ion homeostasis	6	0.00722	0.9815	P	details
									GO:0048580	regulation of post-embryonic development	6	0.00831	0.9815	P	details
									GO:0006875	cellular metal ion homeostasis	5	0.00252	0.9275	P	details
									GO:0010016	shoot system morphogenesis	5	0.00395	0.9426	P	details
									GO:0048831	regulation of shoot system development	5	0.00454	0.9815	P	details
									GO:0030003	cellular cation homeostasis	5	0.00647	0.9815	P	details
									GO:0006873	cellular ion homeostasis	5	0.00751	0.9815	P	details
									GO:0055065	metal ion homeostasis	5	0.00773	0.9815	P	details
									GO:0046916	cellular transition metal ion homeostasis	4	0.00855	0.9815	P	details
									GO:0009909	regulation of flower development	4	0.00988	0.9815	P	details
									GO:0006879	cellular iron ion homeostasis	3	0.00032	0.9275	P	details
									GO:0006826	iron ion transport	3	0.00055	0.9275	P	details
									GO:0055072	iron ion homeostasis	3	0.00176	0.9275	P	details
									GO:0051235	maintenance of location	3	0.00866	0.9815	P	details
									GO:0043966	histone H3 acetylation	2	0.00151	0.9275	P	details
									GO:0006880	intracellular sequestering of iron ion	2	0.002	0.9275	P	details
									GO:0097577	sequestering of iron ion	2	0.002	0.9275	P	details
									GO:0030026	cellular manganese ion homeostasis	2	0.00318	0.9275	P	details
									GO:0034755	iron ion transmembrane transport	2	0.00386	0.9426	P	details
									GO:0055071	manganese ion homeostasis	2	0.00386	0.9426	P	details
									GO:0071421	manganese ion transmembrane transport	2	0.00386	0.9426	P	details
									GO:0006828	manganese ion transport	2	0.00542	0.9815	P	details
									GO:0009825	multidimensional cell growth	2	0.0082	0.9815	P	details
									GO:0004842	ubiquitin-protein transferase activity	7	0.0086	1	F	details
									GO:0019787	ubiquitin-like protein transferase activity	7	0.0097	1	F	details
									GO:0005384	manganese ion transmembrane transporter activity	2	0.0045	1	F	details
									GO:0005381	iron ion transmembrane transporter activity	2	0.0052	1	F	details
									GO:0005720	nuclear heterochromatin	2	0.0029	1	C	details
									GO:0000792	heterochromatin	2	0.0043	1	C	details

## Sheet: Gene list for S7
	S7/S5 Carlos S7/S5 Noble	154	VIT_10s0003g00420				S7/S5 Carlos	943	VIT_09s0002g07400					VIT_18s0001g06610
			VIT_02s0025g01400						VIT_18s0001g02570			S7/S5 Noble	810	VIT_11s0016g02580
			VIT_01s0010g03860						VIT_18s0001g15350					VIT_15s0046g01510
			VIT_07s0005g00210						VIT_01s0127g00360					VIT_15s0045g00710
			VIT_09s0002g01100						VIT_04s0008g03780					VIT_15s0021g02720
			VIT_04s0044g00150						VIT_04s0008g06710					VIT_01s0010g03900
			VIT_08s0007g05650						VIT_13s0156g00110					VIT_18s0117g00130
			VIT_05s0049g02310						VIT_01s0010g01760					VIT_14s0060g00860
			VIT_06s0004g02950						VIT_18s0001g12560					VIT_15s0046g03080
			VIT_04s0008g01360						VIT_14s0006g00860					VIT_07s0031g00080
			VIT_08s0217g00030						VIT_07s0255g00020					VIT_08s0007g06260
			VIT_15s0048g02550						VIT_07s0005g02210					VIT_19s0014g02640
			VIT_04s0043g01010						VIT_17s0000g00340					VIT_13s0156g00330
			VIT_13s0019g01610						VIT_02s0033g00160					VIT_19s0090g01650
			VIT_06s0004g04460						VIT_13s0019g02490					VIT_08s0040g03060
			VIT_07s0031g00660						VIT_09s0002g06400					VIT_09s0002g02490
			VIT_01s0011g01290						VIT_07s0095g00640					VIT_11s0037g00130
			VIT_06s0009g03170						VIT_08s0040g02470					VIT_07s0031g02140
			VIT_09s0054g01870						VIT_02s0241g00080					VIT_06s0004g01640
			VIT_14s0219g00140						VIT_17s0000g01870					VIT_17s0000g08070
			VIT_12s0034g01860						VIT_15s0048g00270					VIT_14s0081g00690
			VIT_16s0100g01170						VIT_11s0016g03210					VIT_08s0007g07560
			VIT_04s0008g04220						VIT_13s0019g03630					VIT_04s0044g01130
			VIT_07s0005g03740						VIT_08s0056g00300					VIT_11s0016g04040
			VIT_07s0005g03490						VIT_05s0094g01510					VIT_10s0003g00990
			VIT_03s0167g00220						VIT_14s0060g00050					VIT_17s0000g04460
			VIT_03s0091g00700						VIT_06s0004g03430					VIT_01s0010g03630
			VIT_17s0000g07820						VIT_08s0058g00200					VIT_01s0011g04460
			VIT_01s0150g00270						VIT_18s0072g00470					VIT_19s0014g00930
			VIT_19s0014g03640						VIT_18s0001g14840					VIT_06s0004g06110
			VIT_13s0019g04890						VIT_11s0016g04230					VIT_01s0113g00560
			VIT_09s0002g04370						VIT_08s0040g02880					VIT_16s0100g00900
			VIT_18s0001g13500						VIT_10s0523g00040					VIT_06s0009g00970
			VIT_06s0004g03810						VIT_02s0012g01060					VIT_07s0104g00540
			VIT_07s0005g01480						VIT_06s0004g08440					VIT_03s0038g02010
			VIT_18s0072g01160						VIT_04s0008g01020					VIT_05s0029g00410
			VIT_04s0008g00850						VIT_06s0004g04480					VIT_18s0001g05420
			VIT_04s0008g05030						VIT_09s0002g05230					VIT_14s0006g02590
			VIT_19s0014g00260						VIT_18s0001g08550					VIT_11s0016g01370
			VIT_03s0017g02360						VIT_05s0020g02600					VIT_07s0104g01340
			VIT_01s0011g01720						VIT_14s0108g00580					VIT_17s0000g07290
			VIT_17s0000g08510						VIT_08s0007g02530					VIT_08s0007g04780
			VIT_08s0007g07270						VIT_05s0020g03380					VIT_08s0056g00100
			VIT_09s0054g01760						VIT_08s0040g03380					VIT_07s0005g00120
			VIT_17s0000g04660						VIT_10s0116g01920					VIT_02s0154g00410
			VIT_17s0000g07540						VIT_06s0004g05540					VIT_11s0016g02490
			VIT_12s0035g00890						VIT_12s0059g01820					VIT_08s0056g01620
			VIT_12s0059g00750						VIT_14s0066g02180					VIT_07s0005g02600
			VIT_07s0104g00130						VIT_19s0014g00790					VIT_08s0007g01840
			VIT_19s0015g01600						VIT_18s0001g02100					VIT_18s0041g00560
			VIT_08s0007g03800						VIT_17s0000g04960					VIT_11s0016g03030
			VIT_02s0025g03010						VIT_17s0000g08960					VIT_08s0007g03160
			VIT_17s0000g01800						VIT_11s0016g01970					VIT_12s0035g01770
			VIT_18s0001g11140						VIT_04s0008g05130					VIT_04s0044g01080
			VIT_14s0108g00540						VIT_05s0049g00400					VIT_10s0003g00230
			VIT_11s0016g04600						VIT_02s0025g02800					VIT_05s0049g00200
			VIT_19s0014g02520						VIT_02s0012g02710					VIT_05s0124g00540
			VIT_08s0007g04170						VIT_03s0063g00580					VIT_01s0026g02630
			VIT_07s0005g00670						VIT_18s0001g13370					VIT_08s0058g01140
			VIT_03s0091g00870						VIT_04s0008g01100					VIT_14s0068g02070
			VIT_19s0014g05200						VIT_07s0031g02180					VIT_07s0129g00570
			VIT_09s0002g01040						VIT_12s0134g00200					VIT_06s0004g04170
			VIT_04s0044g01850						VIT_03s0063g00830					VIT_16s0022g01870
			VIT_16s0098g00770						VIT_12s0028g02640					VIT_09s0002g00810
			VIT_11s0016g04060						VIT_19s0014g03510					VIT_09s0002g07220
			VIT_06s0009g01380						VIT_08s0040g02590					VIT_14s0081g00190
			VIT_15s0048g00170						VIT_19s0014g05150					VIT_05s0102g01120
			VIT_08s0007g06200						VIT_05s0049g00960					VIT_05s0077g02120
			VIT_11s0016g04390						VIT_11s0016g05710					VIT_03s0038g02390
			VIT_17s0000g07400						VIT_07s0031g01410					VIT_19s0014g00170
			VIT_02s0087g00780						VIT_13s0067g00960					VIT_04s0008g02390
			VIT_14s0171g00510						VIT_13s0067g01780					VIT_11s0016g04360
			VIT_04s0008g00680						VIT_17s0000g05470					VIT_18s0072g01040
			VIT_05s0020g03890						VIT_05s0020g02720					VIT_07s0005g02990
			VIT_16s0098g00720						VIT_11s0016g05260					VIT_12s0034g00950
			VIT_10s0003g04880						VIT_07s0104g01560					VIT_15s0048g02460
			VIT_19s0177g00210						VIT_04s0043g00740					VIT_17s0000g01950
			VIT_10s0003g02780						VIT_06s0080g00010					VIT_13s0019g00460
			VIT_12s0057g00990						VIT_06s0080g00300					VIT_18s0122g01140
			VIT_12s0134g00010						VIT_06s0004g02380					VIT_11s0016g03270
			VIT_17s0000g07510						VIT_12s0035g01800					VIT_18s0001g10670
			VIT_13s0084g00830						VIT_10s0042g00060					VIT_06s0004g02740
			VIT_01s0011g04140						VIT_05s0062g00630					VIT_03s0063g00150
			VIT_03s0038g04480						VIT_09s0002g04720					VIT_10s0003g03950
			VIT_04s0044g00530						VIT_14s0066g01750					VIT_19s0014g02250
			VIT_02s0154g00610						VIT_13s0074g00430					VIT_16s0098g01750
			VIT_08s0007g07620						VIT_05s0077g00910					VIT_16s0100g01300
			VIT_01s0011g01420						VIT_07s0191g00010					VIT_17s0000g08750
			VIT_06s0004g01380						VIT_03s0180g00260					VIT_13s0067g02960
			VIT_05s0077g01450						VIT_18s0001g11910					VIT_05s0049g02090
			VIT_18s0089g01170						VIT_06s0009g01810					VIT_19s0014g02900
			VIT_09s0002g04360						VIT_17s0000g09740					VIT_07s0104g01420
			VIT_16s0039g01320						VIT_01s0010g02820					VIT_15s0046g01430
			VIT_18s0041g00650						VIT_09s0002g04100					VIT_03s0180g00080
			VIT_18s0001g07240						VIT_14s0066g01810					VIT_14s0081g00710
			VIT_02s0234g00100						VIT_14s0030g01840					VIT_01s0026g00900
			VIT_03s0063g00350						VIT_16s0022g00630					VIT_05s0020g04760
			VIT_08s0056g00200						VIT_04s0023g02050					VIT_17s0000g04150
			VIT_08s0007g05540						VIT_18s0001g05800					VIT_16s0050g01700
			VIT_11s0016g02720						VIT_10s0597g00020					VIT_04s0008g00720
			VIT_12s0057g00470						VIT_05s0094g00020					VIT_01s0011g06080
			VIT_18s0001g15270						VIT_03s0038g01480					VIT_10s0071g00840
			VIT_02s0012g00320						VIT_13s0019g03980					VIT_02s0025g03520
			VIT_12s0059g02020						VIT_13s0019g01650					VIT_06s0061g00440
			VIT_08s0007g05490						VIT_08s0007g05080					VIT_18s0041g00730
			VIT_18s0041g02170						VIT_13s0067g02570					VIT_16s0100g01250
			VIT_03s0038g02960						VIT_06s0004g07220					VIT_18s0001g12490
			VIT_04s0044g00230						VIT_12s0059g01100					VIT_08s0058g00990
			VIT_13s0064g01470						VIT_06s0004g04150					VIT_09s0002g08290
			VIT_07s0005g04510						VIT_18s0001g12850					VIT_06s0004g00890
			VIT_11s0118g00550						VIT_18s0001g13910					VIT_17s0000g01110
			VIT_13s0047g01200						VIT_13s0156g00480					VIT_17s0000g04970
			VIT_18s0001g10450						VIT_07s0031g02570					VIT_18s0122g00770
			VIT_17s0000g03160						VIT_07s0005g05620					VIT_07s0005g03540
			VIT_16s0100g01210						VIT_18s0001g00700					VIT_17s0000g09870
			VIT_12s0035g01590						VIT_08s0040g01460					VIT_04s0044g01010
			VIT_15s0046g02130						VIT_03s0017g01810					VIT_05s0020g04440
			VIT_18s0001g08290						VIT_05s0077g01760					VIT_03s0132g00100
			VIT_11s0118g00590						VIT_12s0057g01210					VIT_12s0059g02520
			VIT_07s0104g00730						VIT_18s0041g00100					VIT_15s0046g01060
			VIT_12s0059g00640						VIT_06s0004g04530					VIT_15s0048g01850
			VIT_06s0061g01540						VIT_14s0066g00550					VIT_12s0034g01160
			VIT_12s0028g00610						VIT_07s0031g00940					VIT_06s0004g02370
			VIT_04s0044g00010						VIT_18s0001g04470					VIT_05s0051g00850
			VIT_06s0004g04550						VIT_01s0026g02480					VIT_04s0044g01610
			VIT_05s0020g04860						VIT_10s0116g00240					VIT_15s0048g00770
			VIT_15s0024g00040						VIT_15s0046g00060					VIT_01s0011g03140
			VIT_15s0046g01500						VIT_18s0001g11220					VIT_01s0011g04020
			VIT_04s0008g06690						VIT_04s0008g03140					VIT_16s0100g00010
			VIT_15s0048g01040						VIT_16s0098g00560					VIT_01s0011g02880
			VIT_08s0056g01310						VIT_16s0039g01360					VIT_01s0026g01060
			VIT_07s0005g05010						VIT_13s0067g03260					VIT_19s0014g02190
			VIT_10s0003g04940						VIT_09s0002g00360					VIT_08s0040g00490
			VIT_01s0010g02870						VIT_10s0116g01740					VIT_04s0044g01020
			VIT_05s0020g03300						VIT_06s0061g00220					VIT_04s0008g02180
			VIT_15s0046g02370						VIT_05s0094g01110					VIT_06s0004g02140
			VIT_04s0023g03010						VIT_05s0029g01130					VIT_07s0104g01800
			VIT_13s0158g00120						VIT_18s0001g08760					VIT_02s0012g01210
			VIT_13s0064g00410						VIT_14s0068g01060					VIT_05s0020g01530
			VIT_03s0017g01350						VIT_11s0016g03720					VIT_05s0049g00790
			VIT_05s0020g02340						VIT_17s0053g00980					VIT_18s0072g01090
			VIT_02s0012g01340						VIT_14s0060g01660					VIT_13s0047g01100
			VIT_14s0030g01930						VIT_07s0005g00360					VIT_13s0019g00260
			VIT_02s0033g00130						VIT_13s0064g01260					VIT_16s0022g01390
			VIT_01s0011g02070						VIT_14s0006g01660					VIT_14s0066g01340
			VIT_13s0019g05110						VIT_13s0019g05080					VIT_08s0007g08170
			VIT_12s0028g01970						VIT_06s0004g01910					VIT_13s0158g00400
			VIT_18s0001g00690						VIT_14s0108g00050					VIT_15s0046g02110
			VIT_17s0000g08140						VIT_11s0206g00120					VIT_02s0012g01260
			VIT_18s0001g09160						VIT_19s0014g02480					VIT_19s0090g00530
			VIT_12s0059g00110						VIT_08s0007g02170					VIT_06s0009g00770
			VIT_08s0058g01300						VIT_06s0009g00850					VIT_11s0016g05560
			VIT_12s0035g01150						VIT_10s0042g01200					VIT_10s0003g03250
			VIT_06s0004g04990						VIT_04s0023g00150					VIT_08s0007g04520
									VIT_10s0116g01770					VIT_18s0001g00510
									VIT_12s0028g03300					VIT_17s0000g08580
									VIT_09s0054g00530					VIT_05s0136g00340
									VIT_09s0002g06800					VIT_18s0117g00390
									VIT_13s0064g00010					VIT_08s0040g01920
									VIT_13s0106g00740					VIT_14s0128g00510
									VIT_08s0007g01760					VIT_16s0039g01170
									VIT_07s0129g00330					VIT_02s0025g03590
									VIT_17s0119g00110					VIT_03s0097g00520
									VIT_05s0062g01340					VIT_02s0025g03170
									VIT_09s0002g00080					VIT_04s0023g03220
									VIT_19s0090g00820					VIT_09s0002g08540
									VIT_08s0007g05550					VIT_01s0011g04160
									VIT_09s0002g08420					VIT_11s0016g02360
									VIT_19s0015g01650					VIT_16s0022g01740
									VIT_15s0046g03020					VIT_19s0014g03370
									VIT_06s0004g07050					VIT_11s0016g02790
									VIT_08s0058g00760					VIT_12s0028g00930
									VIT_05s0077g01830					VIT_04s0008g00920
									VIT_06s0004g04890					VIT_01s0010g00950
									VIT_12s0059g01600					VIT_08s0040g01610
									VIT_17s0000g06510					VIT_14s0128g00680
									VIT_06s0004g02890					VIT_02s0025g03070
									VIT_10s0071g00370					VIT_07s0130g00210
									VIT_12s0059g00800					VIT_16s0039g01520
									VIT_06s0004g00240					VIT_14s0006g02480
									VIT_06s0004g04390					VIT_02s0025g03290
									VIT_02s0025g05050					VIT_12s0057g00570
									VIT_12s0034g00370					VIT_06s0009g03200
									VIT_13s0106g00700					VIT_02s0012g00630
									VIT_01s0010g00590					VIT_09s0002g03660
									VIT_19s0085g00850					VIT_19s0014g01390
									VIT_19s0014g02320					VIT_08s0040g00460
									VIT_15s0046g01380					VIT_18s0041g00490
									VIT_17s0000g02230					VIT_05s0020g03180
									VIT_11s0118g00490					VIT_08s0058g00930
									VIT_16s0039g02500					VIT_08s0040g00510
									VIT_18s0001g15050					VIT_12s0057g01200
									VIT_11s0118g00480					VIT_16s0050g00110
									VIT_03s0180g00170					VIT_01s0026g01540
									VIT_04s0023g00680					VIT_05s0029g00060
									VIT_14s0108g01380					VIT_11s0052g01800
									VIT_05s0020g01490					VIT_10s0003g02610
									VIT_16s0050g02670					VIT_18s0001g12530
									VIT_18s0117g00250					VIT_14s0060g01120
									VIT_08s0007g00030					VIT_19s0015g00340
									VIT_17s0000g01360					VIT_12s0059g00570
									VIT_19s0093g00220					VIT_14s0066g01790
									VIT_14s0006g02760					VIT_19s0090g01090
									VIT_11s0016g01230					VIT_14s0030g02050
									VIT_01s0011g00710					VIT_12s0028g00370
									VIT_05s0077g02320					VIT_08s0040g02430
									VIT_11s0016g03200					VIT_12s0028g00450
									VIT_10s0003g03830					VIT_05s0051g00410
									VIT_05s0020g02710					VIT_19s0027g00080
									VIT_02s0033g01020					VIT_17s0000g02430
									VIT_09s0002g00130					VIT_18s0122g00080
									VIT_18s0001g07870					VIT_06s0004g07110
									VIT_06s0004g00580					VIT_18s0001g03230
									VIT_11s0037g00810					VIT_07s0031g00220
									VIT_07s0104g00240					VIT_08s0007g08350
									VIT_01s0011g05370					VIT_06s0080g00390
									VIT_05s0077g02080					VIT_17s0000g06180
									VIT_18s0001g13340					VIT_03s0038g03170
									VIT_15s0048g02010					VIT_17s0000g00040
									VIT_01s0011g04760					VIT_01s0011g03690
									VIT_08s0007g01340					VIT_16s0050g02340
									VIT_19s0014g00280					VIT_02s0025g01710
									VIT_04s0008g00700					VIT_12s0028g03910
									VIT_14s0006g02970					VIT_03s0063g01950
									VIT_05s0020g04610					VIT_09s0054g01090
									VIT_06s0004g07090					VIT_04s0044g01000
									VIT_19s0015g00610					VIT_12s0034g01370
									VIT_05s0020g02230					VIT_16s0100g00840
									VIT_17s0000g09200					VIT_08s0040g01270
									VIT_11s0149g00270					VIT_16s0098g01150
									VIT_03s0017g00610					VIT_04s0069g01010
									VIT_19s0085g01080					VIT_10s0003g00170
									VIT_04s0008g06970					VIT_13s0073g00530
									VIT_11s0037g00860					VIT_12s0178g00200
									VIT_17s0000g06480					VIT_14s0108g01450
									VIT_01s0011g02200					VIT_13s0019g00240
									VIT_11s0016g02960					VIT_06s0004g07340
									VIT_02s0236g00140					VIT_06s0080g00680
									VIT_13s0019g03920					VIT_18s0001g11060
									VIT_06s0004g04730					VIT_01s0011g03930
									VIT_03s0038g00700					VIT_08s0007g08200
									VIT_18s0001g09690					VIT_03s0063g02310
									VIT_08s0007g05560					VIT_18s0041g01240
									VIT_01s0026g01520					VIT_15s0024g00660
									VIT_15s0046g03520					VIT_01s0011g05650
									VIT_02s0012g00760					VIT_14s0108g01020
									VIT_05s0102g00660					VIT_16s0039g00280
									VIT_18s0001g05310					VIT_10s0071g00940
									VIT_12s0057g01330					VIT_06s0004g01870
									VIT_02s0012g00460					VIT_08s0040g00310
									VIT_07s0129g00150					VIT_13s0019g03910
									VIT_06s0004g08380					VIT_08s0007g02510
									VIT_07s0191g00090					VIT_18s0001g08850
									VIT_01s0010g03890					VIT_16s0098g01200
									VIT_18s0089g01070					VIT_07s0185g00170
									VIT_17s0000g09220					VIT_18s0001g08040
									VIT_04s0008g00650					VIT_07s0129g00510
									VIT_01s0150g00520					VIT_17s0000g08850
									VIT_16s0100g01040					VIT_01s0244g00070
									VIT_02s0154g00520					VIT_06s0061g01230
									VIT_03s0017g01420					VIT_13s0067g02870
									VIT_19s0027g00520					VIT_13s0019g02890
									VIT_14s0128g00610					VIT_18s0122g00110
									VIT_17s0000g00090					VIT_14s0108g01510
									VIT_15s0046g01640					VIT_02s0234g00020
									VIT_03s0091g00200					VIT_12s0034g02440
									VIT_08s0007g06060					VIT_10s0003g03780
									VIT_18s0001g01080					VIT_06s0009g01540
									VIT_02s0087g00240					VIT_14s0068g01440
									VIT_11s0016g04090					VIT_07s0031g01600
									VIT_04s0008g04210					VIT_11s0016g03110
									VIT_11s0118g00610					VIT_11s0065g00860
									VIT_07s0031g00460					VIT_19s0014g00980
									VIT_07s0031g01070					VIT_08s0007g07970
									VIT_15s0048g01330					VIT_19s0015g01850
									VIT_12s0059g02270					VIT_02s0025g02370
									VIT_08s0007g00480					VIT_05s0077g01220
									VIT_16s0022g01660					VIT_12s0059g02130
									VIT_12s0035g01260					VIT_10s0042g00960
									VIT_17s0000g00530					VIT_06s0004g05490
									VIT_16s0098g00390					VIT_09s0054g01570
									VIT_03s0132g00040					VIT_12s0028g03740
									VIT_16s0022g01440					VIT_04s0023g02460
									VIT_11s0118g00310					VIT_18s0001g09990
									VIT_15s0048g02650					VIT_06s0004g05550
									VIT_11s0016g05640					VIT_01s0011g05610
									VIT_13s0019g03490					VIT_04s0008g04160
									VIT_01s0026g00840					VIT_14s0108g01260
									VIT_08s0007g02760					VIT_16s0050g02240
									VIT_15s0021g01140					VIT_02s0025g03640
									VIT_11s0016g01720					VIT_04s0044g01300
									VIT_09s0002g02890					VIT_09s0054g00930
									VIT_08s0032g00700					ENSRNA049996124
									VIT_04s0023g01220					VIT_05s0029g01580
									VIT_09s0002g01890					VIT_13s0019g01490
									VIT_09s0002g08640					VIT_05s0077g02040
									VIT_09s0018g01550					VIT_17s0000g01640
									VIT_02s0025g04530					VIT_14s0030g01800
									VIT_16s0050g01170					VIT_14s0108g01420
									VIT_04s0044g01680					VIT_16s0098g00660
									VIT_01s0011g00910					VIT_13s0156g00120
									VIT_08s0007g08760					VIT_13s0158g00180
									VIT_08s0056g01080					VIT_01s0011g00350
									VIT_04s0008g03400					VIT_10s0092g00060
									VIT_16s0098g00400					VIT_01s0011g06060
									VIT_08s0007g05330					VIT_15s0048g01790
									VIT_07s0141g00590					VIT_14s0083g00530
									VIT_19s0015g01100					VIT_16s0039g01280
									VIT_03s0017g00670					VIT_04s0044g01260
									VIT_08s0007g05940					VIT_18s0001g13520
									VIT_03s0063g01120					VIT_03s0063g00200
									VIT_03s0038g01930					VIT_03s0038g03180
									VIT_16s0022g01620					VIT_05s0029g00720
									VIT_17s0000g01680					VIT_04s0008g01130
									VIT_12s0028g03580					VIT_09s0002g02380
									VIT_05s0062g01220					VIT_14s0068g02060
									VIT_08s0058g00510					VIT_16s0098g00870
									VIT_04s0023g02150					VIT_07s0129g00050
									VIT_13s0019g04280					VIT_05s0077g00010
									VIT_04s0023g01430					VIT_04s0008g03810
									VIT_16s0050g01780					VIT_07s0197g00250
									VIT_03s0038g03400					VIT_12s0034g02470
									VIT_04s0008g03370					VIT_14s0006g01840
									VIT_01s0026g00280					VIT_03s0038g04030
									VIT_19s0014g01170					VIT_18s0001g08030
									VIT_17s0000g07600					VIT_07s0031g01500
									VIT_18s0001g09710					VIT_04s0023g02560
									VIT_13s0084g00630					VIT_08s0007g07870
									VIT_11s0016g01980					VIT_08s0056g01710
									VIT_16s0050g00710					VIT_10s0597g00010
									VIT_16s0098g01390					VIT_05s0077g00950
									VIT_14s0060g00720					VIT_13s0067g03140
									VIT_18s0072g00970					VIT_19s0090g01790
									VIT_10s0003g04330					VIT_19s0027g00340
									VIT_12s0028g00400					VIT_09s0018g01540
									VIT_17s0000g07980					VIT_02s0025g03720
									VIT_14s0030g01720					VIT_18s0041g00330
									VIT_01s0011g02470					VIT_08s0007g04990
									VIT_17s0000g04520					VIT_05s0020g03310
									VIT_14s0066g01850					VIT_04s0069g00780
									VIT_01s0011g00250					VIT_09s0002g04930
									VIT_16s0039g00700					VIT_14s0030g01220
									VIT_09s0002g06380					VIT_16s0039g01410
									VIT_04s0023g03780					VIT_04s0008g05530
									VIT_14s0128g00720					VIT_11s0149g00230
									VIT_16s0022g01810					VIT_13s0067g01950
									VIT_01s0010g00730					VIT_14s0030g00830
									VIT_10s0003g02940					VIT_08s0007g01740
									VIT_04s0023g00870					VIT_09s0002g02690
									VIT_12s0028g03060					VIT_14s0066g02140
									VIT_01s0011g02330					VIT_08s0007g03920
									VIT_17s0000g04380					VIT_06s0061g00410
									VIT_14s0036g00630					VIT_03s0038g03240
									VIT_18s0001g03790					VIT_19s0085g00440
									VIT_11s0065g01170					VIT_09s0002g02360
									VIT_03s0038g01070					VIT_06s0004g07760
									VIT_05s0020g01810					VIT_19s0090g01780
									VIT_18s0001g01830					VIT_11s0052g01120
									VIT_13s0019g04320					VIT_07s0151g00610
									VIT_04s0023g02800					VIT_16s0022g01670
									VIT_03s0088g01000					VIT_05s0049g01270
									VIT_08s0040g03280					VIT_18s0089g00920
									VIT_02s0154g00040					VIT_14s0036g00330
									VIT_01s0011g03950					VIT_06s0004g08210
									VIT_14s0108g01280					VIT_07s0005g01750
									VIT_03s0038g03260					VIT_13s0064g00440
									VIT_13s0067g00870					VIT_18s0001g12000
									VIT_02s0109g00080					VIT_19s0014g01740
									VIT_08s0007g05200					VIT_01s0010g01180
									VIT_07s0005g02820					VIT_06s0004g02410
									VIT_05s0029g01420					VIT_12s0059g00270
									VIT_09s0002g08030					VIT_08s0007g06520
									VIT_11s0016g00100					VIT_17s0000g08380
									VIT_10s0092g00570					VIT_09s0002g06820
									VIT_12s0059g01530					VIT_01s0011g00370
									VIT_07s0197g00040					VIT_13s0073g00180
									VIT_15s0024g00640					VIT_17s0000g01150
									VIT_04s0008g05860					VIT_01s0011g02950
									VIT_17s0000g08480					VIT_18s0117g00190
									VIT_13s0047g01050					VIT_15s0021g01540
									VIT_12s0028g03100					VIT_15s0048g01230
									VIT_06s0004g02360					VIT_07s0129g00890
									VIT_07s0031g01910					VIT_02s0025g01460
									VIT_09s0002g00940					VIT_18s0001g09140
									VIT_07s0031g02060					VIT_15s0048g02420
									VIT_08s0040g00220					VIT_12s0034g01840
									VIT_06s0004g02290					VIT_18s0001g05600
									VIT_11s0016g01440					VIT_08s0007g06510
									VIT_17s0000g02730					VIT_11s0037g00560
									VIT_14s0030g01680					VIT_05s0094g01650
									VIT_12s0059g01180					VIT_11s0037g00390
									VIT_16s0098g00190					VIT_01s0146g00440
									VIT_08s0007g03380					VIT_12s0028g01150
									VIT_11s0016g01280					VIT_04s0044g00860
									VIT_18s0001g10460					VIT_03s0038g03900
									VIT_07s0005g01470					VIT_07s0005g00700
									VIT_17s0000g01550					VIT_18s0001g07210
									VIT_03s0063g01910					VIT_17s0000g06380
									VIT_02s0234g00130					VIT_05s0077g00750
									VIT_14s0108g00360					VIT_02s0012g00030
									VIT_15s0048g02100					VIT_11s0037g00420
									VIT_19s0014g03290					VIT_09s0002g07110
									VIT_01s0137g00540					VIT_09s0054g01690
									VIT_17s0000g05610					VIT_19s0014g03090
									VIT_05s0020g04060					VIT_13s0047g00030
									VIT_07s0129g00400					VIT_13s0084g00050
									VIT_08s0007g08290					VIT_05s0029g00330
									VIT_07s0005g01610					VIT_06s0004g06530
									VIT_15s0046g03770					VIT_14s0128g00900
									VIT_15s0048g02560					VIT_09s0002g05070
									VIT_05s0094g00820					VIT_08s0056g00710
									VIT_08s0007g05370					VIT_14s0108g01190
									VIT_14s0060g01430					VIT_01s0150g00160
									VIT_01s0026g01140					VIT_14s0066g01440
									VIT_14s0081g00600					VIT_07s0031g02810
									VIT_08s0007g03770					VIT_07s0031g01660
									VIT_17s0000g05010					VIT_01s0010g02220
									VIT_06s0004g07970					VIT_05s0020g03130
									VIT_07s0095g00780					VIT_07s0005g00060
									VIT_04s0008g04380					VIT_08s0056g01570
									VIT_01s0011g04940					VIT_08s0007g08500
									VIT_01s0127g00610					VIT_14s0060g00090
									VIT_15s0021g02210					VIT_06s0004g01540
									VIT_03s0063g01800					VIT_01s0026g02660
									VIT_03s0088g00390					VIT_06s0009g02370
									VIT_03s0063g02290					VIT_18s0001g06120
									VIT_06s0004g07430					VIT_05s0020g00450
									VIT_04s0008g05100					VIT_07s0031g00250
									VIT_13s0019g00890					VIT_16s0013g00990
									VIT_08s0040g01580					VIT_04s0069g00960
									VIT_17s0000g08660					VIT_17s0000g04910
									VIT_13s0067g00730					VIT_12s0035g00380
									VIT_03s0038g03540					VIT_08s0007g00780
									VIT_03s0063g02280					VIT_13s0019g05400
									VIT_14s0066g02200					VIT_03s0063g00810
									VIT_12s0057g01140					VIT_09s0002g06490
									VIT_02s0025g04620					VIT_19s0085g01010
									VIT_05s0077g00650					VIT_17s0000g01670
									VIT_08s0007g02940					VIT_18s0001g00950
									VIT_18s0122g01260					VIT_02s0012g00400
									VIT_07s0005g06720					VIT_04s0023g00050
									VIT_10s0071g01150					VIT_16s0115g00460
									VIT_07s0005g01150					VIT_13s0067g02640
									VIT_03s0063g02620					VIT_07s0104g01550
									VIT_05s0020g01100					VIT_08s0007g01820
									VIT_14s0068g00110					VIT_11s0078g00420
									VIT_17s0000g02740					VIT_18s0001g11260
									VIT_14s0036g00070					VIT_12s0059g00530
									VIT_07s0289g00050					VIT_05s0020g01670
									VIT_01s0011g02480					VIT_05s0094g01430
									VIT_16s0100g00310					VIT_05s0077g00170
									VIT_17s0000g08000					VIT_18s0122g01270
									VIT_18s0041g00600					VIT_14s0066g00290
									VIT_16s0098g00790					VIT_14s0066g01590
									VIT_18s0001g13750					VIT_16s0013g00940
									VIT_18s0001g00370					VIT_12s0028g01120
									VIT_02s0025g01740					VIT_07s0005g03810
									VIT_02s0025g03220					VIT_11s0016g05130
									VIT_01s0011g04850					VIT_01s0026g02710
									VIT_12s0057g00600					VIT_06s0004g07020
									VIT_09s0002g04670					VIT_10s0071g00810
									VIT_18s0122g00230					VIT_19s0090g00360
									VIT_02s0033g01190					VIT_08s0040g00200
									VIT_13s0067g01670					VIT_02s0025g00210
									VIT_11s0016g01750					VIT_04s0044g01940
									VIT_08s0058g01450					VIT_02s0025g04350
									VIT_15s0021g01850					VIT_01s0011g04980
									VIT_14s0128g00180					VIT_15s0048g00790
									VIT_08s0040g03180					VIT_14s0066g01450
									VIT_17s0000g07790					VIT_15s0048g01000
									VIT_08s0007g05530					VIT_15s0046g00120
									VIT_14s0036g00520					VIT_04s0008g04230
									VIT_07s0005g03360					VIT_04s0008g00230
									VIT_06s0080g00750					VIT_08s0040g03050
									VIT_02s0025g00480					VIT_08s0058g01250
									VIT_07s0104g00810					VIT_13s0156g00580
									VIT_13s0067g03220					VIT_01s0011g04450
									VIT_06s0080g01270					VIT_05s0094g01150
									VIT_04s0008g06040					VIT_18s0164g00030
									VIT_08s0058g00680					VIT_06s0061g01190
									VIT_04s0023g03170					VIT_08s0007g08860
									VIT_09s0002g02880					VIT_03s0038g02280
									VIT_08s0007g07810					VIT_08s0105g00310
									VIT_13s0019g02360					VIT_02s0012g01010
									VIT_02s0012g02300					VIT_16s0100g01310
									VIT_08s0007g06530					VIT_15s0046g03160
									VIT_17s0000g06500					VIT_10s0003g04470
									VIT_04s0044g00280					VIT_06s0061g01490
									VIT_18s0166g00230					VIT_18s0001g11080
									VIT_05s0020g01280					VIT_10s0116g01710
									VIT_05s0020g02250					VIT_08s0217g00100
									VIT_06s0004g05890					VIT_07s0005g02020
									VIT_05s0049g01360					VIT_05s0049g01400
									VIT_02s0012g00590					VIT_19s0014g02720
									VIT_06s0061g00540					VIT_02s0025g01140
									VIT_14s0060g00320					VIT_08s0040g01850
									VIT_13s0067g00610					VIT_11s0016g02400
									VIT_17s0000g07030					VIT_18s0001g15450
									VIT_04s0023g02920					VIT_13s0067g02650
									VIT_04s0008g03790					VIT_10s0116g00060
									VIT_08s0007g02440					VIT_14s0068g01700
									VIT_14s0083g00120					VIT_13s0019g01430
									VIT_15s0046g01820					VIT_18s0001g05380
									VIT_05s0077g01940					VIT_06s0009g03430
									VIT_19s0085g00230					VIT_14s0006g02720
									VIT_07s0005g06730					VIT_16s0022g01280
									VIT_10s0042g01250					VIT_01s0011g04900
									VIT_05s0049g01860					VIT_06s0061g01100
									VIT_03s0038g04590					VIT_07s0005g05680
									VIT_17s0000g07450					VIT_06s0061g00820
									VIT_19s0014g03400					VIT_12s0028g02370
									VIT_15s0021g01460					VIT_01s0010g03950
									VIT_04s0008g06730					VIT_15s0045g01120
									VIT_19s0014g01490					VIT_10s0003g04280
									VIT_13s0139g00130					VIT_18s0001g13570
									VIT_03s0110g00120					VIT_03s0038g03150
									VIT_03s0017g01980					VIT_06s0004g03000
									VIT_08s0007g07450					VIT_12s0028g03310
									VIT_13s0019g02340					VIT_07s0104g00760
									VIT_06s0004g06420					VIT_16s0100g01270
									VIT_14s0066g01840					VIT_19s0177g00240
									VIT_04s0008g00880					VIT_06s0004g01840
									VIT_06s0009g02530					VIT_19s0014g04080
									VIT_09s0002g06980					VIT_03s0180g00070
									VIT_08s0032g01150					VIT_10s0003g00540
									VIT_15s0048g00550					VIT_06s0004g02400
									VIT_06s0061g00330					VIT_19s0014g01210
									VIT_05s0020g03020					VIT_16s0050g01430
									VIT_06s0004g02100					VIT_16s0050g00950
									VIT_01s0127g00300					VIT_17s0000g01660
									VIT_18s0001g07410					VIT_11s0149g00050
									VIT_03s0017g01470					VIT_02s0025g02420
									VIT_06s0004g04920					VIT_18s0001g06520
									VIT_04s0023g00360					VIT_06s0080g01000
									VIT_10s0003g05720					VIT_15s0046g00280
									VIT_10s0003g04180					VIT_04s0008g04500
									VIT_03s0038g00820					VIT_15s0048g01060
									VIT_02s0025g01850					VIT_05s0102g01150
									VIT_09s0002g04770					VIT_13s0019g02170
									VIT_07s0005g02970					VIT_13s0019g04300
									VIT_05s0136g00290					VIT_06s0004g01860
									VIT_06s0009g02140					VIT_16s0098g00240
									VIT_18s0001g07580					VIT_10s0003g02810
									VIT_06s0004g06880					VIT_15s0024g00650
									VIT_06s0061g01520					VIT_04s0069g00930
									VIT_09s0070g00490					VIT_01s0244g00120
									VIT_04s0044g00020					VIT_19s0085g00650
									VIT_01s0011g05030					VIT_15s0024g01240
									VIT_19s0014g01910					VIT_04s0044g00060
									VIT_17s0000g08220					VIT_01s0011g00930
									VIT_04s0044g01320					VIT_11s0016g01770
									VIT_18s0001g14980					VIT_03s0063g00640
									VIT_12s0028g03830					VIT_08s0007g01560
									VIT_14s0030g01970					VIT_10s0092g00270
									VIT_18s0001g11650					VIT_05s0049g00980
									VIT_08s0007g05400					VIT_13s0106g00710
									VIT_12s0035g00320					VIT_10s0116g01840
									VIT_04s0023g02930					VIT_14s0128g00550
									VIT_14s0128g00370					VIT_10s0092g00090
									VIT_16s0050g00750					VIT_14s0006g01900
									VIT_18s0166g00290					VIT_14s0006g01080
									VIT_10s0092g00010					VIT_11s0118g00240
									VIT_11s0016g03650					VIT_14s0068g00850
									VIT_06s0061g00640					VIT_16s0013g00650
									VIT_03s0038g02130					VIT_14s0108g00750
									VIT_16s0022g00810					VIT_06s0004g07800
									VIT_03s0017g02210					VIT_16s0039g00990
									VIT_12s0035g02270					VIT_01s0010g02480
									VIT_07s0031g01900					VIT_11s0206g00060
									VIT_06s0080g01260					VIT_02s0025g01180
									VIT_03s0132g00340					VIT_10s0003g02430
									VIT_11s0037g01060					VIT_13s0073g00160
									VIT_17s0053g00040					VIT_05s0062g01180
									VIT_09s0002g06810					VIT_17s0000g00840
									VIT_10s0003g03720					VIT_01s0026g00170
									VIT_07s0031g01330					VIT_16s0100g00160
									VIT_07s0005g02170					VIT_08s0056g00180
									VIT_07s0104g00150					VIT_05s0102g01140
									VIT_01s0026g01050					VIT_06s0004g04510
									VIT_19s0138g00140					VIT_09s0002g04130
									VIT_15s0046g03150					VIT_17s0000g06600
									VIT_05s0094g01260					VIT_01s0011g00450
									VIT_15s0021g01220					VIT_14s0068g00420
									VIT_17s0000g06680					VIT_05s0029g01140
									VIT_02s0025g03940					VIT_16s0050g01900
									VIT_17s0000g00620					VIT_03s0063g00820
									VIT_04s0023g03450					VIT_04s0008g01320
									VIT_04s0008g04190					VIT_17s0000g09570
									VIT_03s0038g00910					VIT_05s0029g00190
									VIT_01s0011g04130					VIT_12s0059g01120
									VIT_13s0019g03660					VIT_13s0067g03820
									VIT_05s0020g04080					VIT_18s0001g02440
									VIT_07s0205g00080					VIT_16s0039g01850
									VIT_04s0023g00300					VIT_19s0014g05220
									VIT_01s0026g02120					VIT_04s0008g03730
									VIT_16s0050g02160					VIT_07s0005g01180
									VIT_07s0005g03140					VIT_04s0023g03240
									VIT_07s0031g00090					VIT_12s0057g01550
									VIT_08s0007g04190					VIT_06s0009g00320
									VIT_11s0016g04880					VIT_06s0009g01740
									VIT_07s0130g00390					VIT_15s0046g03090
									VIT_14s0108g01430					VIT_16s0022g00760
									VIT_05s0102g01190					VIT_17s0000g04810
									VIT_04s0008g06160					VIT_09s0018g00310
									VIT_17s0000g00570					VIT_08s0007g08530
									VIT_02s0033g00010					VIT_03s0038g04750
									VIT_06s0004g07940					VIT_03s0038g01360
									VIT_13s0067g02220					VIT_06s0004g06510
									VIT_12s0034g01470					VIT_10s0003g01710
									VIT_09s0002g01830					VIT_06s0061g01070
									VIT_18s0001g12240					VIT_06s0061g00180
									VIT_12s0134g00300					VIT_14s0066g01870
									VIT_05s0062g00890					VIT_13s0019g01990
									VIT_10s0116g01860					VIT_08s0040g02100
									VIT_15s0046g00260					VIT_12s0059g00400
									VIT_02s0033g01160					VIT_16s0050g01240
									VIT_12s0028g00520					VIT_03s0038g00790
									VIT_18s0041g01350					VIT_18s0001g06090
									VIT_11s0037g00160					VIT_12s0035g00970
									VIT_04s0023g03860					VIT_13s0139g00310
									VIT_11s0118g00420					VIT_14s0081g00010
									VIT_10s0003g01030					VIT_18s0001g09340
									VIT_11s0052g00300					VIT_14s0030g00640
									VIT_18s0001g10560					VIT_04s0023g03060
									VIT_16s0039g01890					VIT_18s0001g09910
									VIT_11s0016g00190					VIT_11s0016g01290
									VIT_02s0241g00020					VIT_06s0061g00020
									VIT_04s0008g06590					VIT_17s0000g08770
									VIT_01s0127g00700					VIT_02s0033g01210
									VIT_17s0000g02140					VIT_13s0019g01070
									VIT_06s0004g04930					VIT_02s0154g00390
									VIT_18s0122g00700					VIT_06s0061g01350
									VIT_08s0040g00990					VIT_03s0091g00480
									VIT_08s0040g00770					VIT_09s0002g06770
									VIT_12s0028g00710					VIT_07s0205g00010
									VIT_01s0011g00520					VIT_07s0151g00290
									VIT_18s0001g07370					VIT_15s0021g00520
									VIT_13s0019g01470					VIT_07s0005g00290
									VIT_03s0088g00380					VIT_12s0055g00370
									VIT_01s0011g02860					VIT_06s0004g03230
									VIT_04s0079g00530					VIT_07s0005g02070
									VIT_13s0101g00220					VIT_14s0060g01490
									VIT_18s0041g01220					VIT_13s0067g00810
									VIT_17s0000g07890					VIT_14s0060g02440
									VIT_01s0011g03060					VIT_12s0059g02430
									VIT_04s0069g00770					VIT_02s0012g01170
									VIT_02s0012g00070					VIT_06s0004g06070
									VIT_04s0023g00580					VIT_14s0030g01700
									VIT_05s0049g02350					VIT_15s0048g01490
									VIT_18s0001g06590					VIT_14s0068g00640
									VIT_01s0026g00820					VIT_19s0015g02130
									VIT_06s0004g05030					VIT_08s0032g00840
									VIT_03s0167g00190					VIT_04s0008g01300
									VIT_08s0040g01250					VIT_14s0006g03250
									VIT_04s0008g03570					VIT_02s0154g00590
									VIT_08s0040g00690					VIT_07s0005g03660
									VIT_07s0005g04190					VIT_09s0002g06560
									VIT_13s0073g00170					VIT_09s0002g01130
									VIT_12s0055g00480					VIT_06s0004g03600
									VIT_08s0058g00670					VIT_05s0062g01320
									VIT_11s0016g05080					VIT_01s0127g00130
									VIT_11s0016g01940					VIT_08s0056g01190
									VIT_08s0040g02680					VIT_02s0025g00830
									VIT_10s0116g01630					VIT_12s0057g00170
									VIT_11s0016g04010					VIT_10s0003g04090
									VIT_05s0077g02020					VIT_08s0056g00870
									VIT_17s0000g02480					VIT_04s0023g03320
									VIT_06s0004g03990					VIT_04s0069g00740
									VIT_12s0055g00490					VIT_02s0025g02830
									VIT_04s0008g01270					VIT_09s0002g04330
									VIT_19s0177g00300					VIT_18s0001g02300
									VIT_12s0028g00960					VIT_06s0004g05280
									VIT_03s0097g00510					VIT_10s0003g02060
									VIT_13s0074g00410					VIT_13s0019g04600
									VIT_16s0050g01010					VIT_07s0031g00690
									VIT_17s0000g09370					VIT_16s0039g01550
									VIT_12s0028g00830					VIT_02s0087g00410
									VIT_11s0016g02440					VIT_14s0128g00390
									VIT_05s0020g03570					VIT_19s0027g00700
									VIT_07s0005g00600					VIT_18s0001g00360
									VIT_16s0039g02780					VIT_18s0001g14230
									VIT_11s0052g00550					VIT_19s0090g00060
									VIT_15s0048g01220					VIT_17s0000g06200
									VIT_10s0003g00380					VIT_12s0035g00990
									VIT_18s0001g06140					VIT_02s0154g00010
									VIT_16s0098g00350					VIT_13s0074g00370
									VIT_10s0003g00300					VIT_03s0017g00460
									VIT_12s0028g02420					VIT_04s0043g00360
									VIT_18s0001g13530					VIT_15s0021g02240
									VIT_03s0038g01550					VIT_11s0016g01390
									VIT_12s0059g01640					VIT_18s0041g01850
									VIT_16s0050g02330					VIT_15s0046g03660
									VIT_02s0154g00110					VIT_13s0320g00010
									VIT_14s0006g01990					VIT_01s0011g00470
									VIT_11s0149g00040					VIT_17s0000g07350
									VIT_14s0068g01970					VIT_17s0000g05260
									VIT_05s0020g00630					VIT_04s0008g05820
									VIT_15s0021g00940					VIT_05s0062g01170
									VIT_01s0011g01980					VIT_09s0018g01940
									VIT_04s0008g01390					VIT_10s0003g01600
									VIT_14s0081g00730					VIT_17s0000g04050
									VIT_13s0064g00400					VIT_05s0029g00680
									VIT_07s0129g00790					VIT_17s0000g04370
									VIT_06s0004g06290					VIT_19s0093g00550
									VIT_11s0016g05220					VIT_15s0046g02220
									VIT_03s0088g00290					VIT_12s0059g01090
									VIT_18s0122g01290					VIT_01s0011g05670
									VIT_07s0104g01460					VIT_02s0033g00180
									VIT_09s0054g00640					VIT_01s0011g04810
									VIT_17s0000g01170					VIT_12s0028g02110
									VIT_19s0014g01520					VIT_19s0014g03520
									VIT_12s0035g02210					VIT_16s0098g00690
									VIT_13s0067g00260					VIT_12s0059g00590
									VIT_18s0001g11900					VIT_09s0002g00820
									VIT_02s0033g00020					VIT_08s0032g01190
									VIT_04s0079g00670					VIT_06s0004g02480
									VIT_08s0032g00760					VIT_05s0020g03680
									VIT_19s0027g00090					VIT_10s0116g01810
									VIT_18s0001g07970					VIT_04s0210g00180
									VIT_07s0005g00780					VIT_02s0025g00380
									VIT_05s0077g01010					VIT_04s0008g03220
									VIT_13s0067g03150					VIT_18s0001g10270
									VIT_17s0000g03710					VIT_07s0031g02870
									VIT_12s0059g00790					VIT_19s0093g00310
									VIT_18s0089g00610					VIT_16s0050g02320
									VIT_16s0050g00040					VIT_06s0061g00350
									VIT_03s0017g02330					VIT_08s0007g04390
									VIT_08s0040g00850					VIT_03s0088g00280
									VIT_05s0049g01870					VIT_08s0007g06760
									VIT_06s0004g06320					VIT_11s0016g03500
									VIT_11s0016g05460					VIT_05s0062g00900
									VIT_14s0128g00710					VIT_13s0019g02730
									VIT_18s0001g12130					VIT_11s0149g00220
									VIT_07s0005g03990					VIT_17s0000g02950
									VIT_19s0014g04310					VIT_14s0060g00310
									VIT_01s0010g02670					VIT_13s0101g00100
									VIT_10s0003g05670					VIT_03s0091g00360
									VIT_07s0031g02460					VIT_19s0085g01100
									VIT_01s0026g02530					VIT_19s0015g02380
									VIT_11s0016g04530					VIT_18s0001g12070
									VIT_19s0015g01910					VIT_12s0059g00180
									VIT_18s0001g00990					VIT_16s0115g00070
									VIT_04s0008g05120					VIT_13s0019g04710
									VIT_02s0025g04710					VIT_07s0191g00230
									VIT_18s0001g07850					VIT_06s0004g07250
									VIT_17s0000g01410					VIT_01s0127g00070
									VIT_02s0154g00500					VIT_13s0064g00290
									VIT_07s0005g06220					VIT_05s0077g00660
									VIT_06s0004g01880					VIT_13s0047g00540
									VIT_10s0092g00130					VIT_11s0016g01150
									VIT_14s0060g02370					VIT_02s0241g00040
									VIT_04s0023g00750					VIT_12s0059g00810
									VIT_06s0009g01120					VIT_10s0042g00250
									VIT_07s0005g02040					VIT_15s0024g01620
									VIT_14s0108g00760					VIT_11s0016g00810
									VIT_07s0031g00270					VIT_12s0028g01550
									VIT_01s0011g01120					VIT_18s0001g14040
									VIT_07s0104g00370					VIT_18s0001g15710
									VIT_08s0040g00670					VIT_13s0019g04610
									VIT_14s0030g01600					VIT_15s0046g00240
									VIT_12s0028g02350					VIT_07s0104g01220
									VIT_17s0000g07780					VIT_01s0150g00430
									VIT_10s0042g00460					VIT_11s0016g03040
									VIT_06s0004g07670					VIT_12s0057g00220
									VIT_14s0060g02260					VIT_08s0040g00470
									VIT_08s0007g00770					VIT_07s0104g00440
									VIT_01s0010g02260					VIT_01s0011g05300
									VIT_03s0180g00030					VIT_03s0017g02170
									VIT_08s0007g08250					VIT_08s0040g01370
									VIT_01s0137g00740					VIT_10s0003g03170
									VIT_05s0020g00910					VIT_14s0171g00300
									VIT_11s0016g00720					VIT_13s0064g00890
									VIT_06s0004g01530					VIT_01s0026g01490
									VIT_19s0014g03240					VIT_18s0001g08750
									VIT_09s0002g00790					VIT_19s0014g01500
									VIT_05s0102g00120					VIT_07s0129g00280
									VIT_01s0127g00710					VIT_05s0102g01180
									VIT_02s0025g01410					VIT_18s0001g07200
									VIT_05s0102g00460					VIT_05s0020g04010
									VIT_18s0072g00110					VIT_18s0001g13220
									VIT_15s0024g00930					VIT_04s0210g00120
									VIT_10s0071g00970					VIT_19s0015g00730
									VIT_07s0031g02910					VIT_14s0006g00420
									VIT_04s0008g03630					VIT_07s0031g02720
									VIT_01s0011g00610					VIT_17s0000g08670
									VIT_07s0104g01370					VIT_14s0128g00600
									VIT_08s0056g00120					VIT_13s0156g00540
									VIT_11s0016g02350					VIT_07s0129g00200
									VIT_08s0040g01570					VIT_18s0001g14640
									VIT_10s0003g00560					VIT_04s0023g03260
									VIT_02s0154g00060					VIT_14s0128g00760
									VIT_14s0006g02280					VIT_05s0077g01550
									VIT_10s0071g00190					VIT_01s0146g00460
									VIT_05s0020g03480					VIT_12s0028g02120
									VIT_07s0005g03630					VIT_14s0066g01150
									VIT_17s0000g06310					VIT_02s0012g00740
									VIT_08s0040g02280					VIT_06s0004g03460
									VIT_12s0034g00980					VIT_05s0049g00210
									VIT_15s0048g02700					VIT_07s0005g05030
									VIT_08s0105g00290					VIT_07s0151g00830
									VIT_16s0039g02540					VIT_12s0035g01080
									VIT_05s0020g04110					VIT_01s0010g00740
									VIT_18s0001g14060					VIT_01s0011g06050
									VIT_04s0008g05220					VIT_19s0014g02310
									VIT_14s0108g00660					VIT_06s0061g00830
									VIT_09s0070g00660					VIT_07s0005g03390
									VIT_08s0007g07820					VIT_12s0059g01160
									VIT_09s0002g04070					VIT_09s0054g01410
									VIT_01s0146g00340					VIT_09s0002g02990
									VIT_13s0019g01820					VIT_12s0059g00100
									VIT_01s0011g06320					VIT_12s0035g02150
									VIT_06s0004g01310
									VIT_07s0031g02780
									VIT_04s0023g00280
									VIT_07s0031g00610
									VIT_10s0003g00150
									VIT_17s0000g06930
									VIT_01s0011g01630
									VIT_07s0104g00550
									VIT_11s0052g00020
									VIT_18s0001g11230
									VIT_13s0019g03600
									VIT_07s0005g06150
									VIT_18s0072g00790
									VIT_06s0061g00670
									VIT_13s0084g00510
									VIT_01s0182g00140
									VIT_19s0093g00590
									VIT_12s0034g00970
									VIT_08s0007g01940
									VIT_14s0006g01400
									VIT_04s0023g03720
									VIT_04s0008g04750
									VIT_12s0028g00860
									VIT_05s0077g00630
									VIT_16s0050g02720
									VIT_07s0104g01280
									VIT_19s0090g01030
									VIT_05s0102g00240
									VIT_12s0057g01390
									VIT_04s0008g00030
									VIT_18s0164g00070
									VIT_13s0156g00090
									VIT_07s0104g01060
									VIT_08s0007g08360
									VIT_04s0079g00650
									VIT_18s0001g09080
									VIT_13s0019g04990
									VIT_11s0037g00850
									VIT_13s0073g00670
									VIT_09s0002g07860
									VIT_02s0087g00160
									VIT_08s0007g00270
									VIT_13s0067g02440
									VIT_06s0004g04580
									VIT_01s0146g00090
									VIT_14s0128g00120
									VIT_05s0049g00350
									VIT_08s0040g00170
									VIT_19s0027g00210
									VIT_05s0020g04260
									VIT_18s0072g00270
									VIT_08s0217g00060
									VIT_07s0129g00530
									VIT_14s0060g01150
									VIT_19s0015g01340
									VIT_06s0004g04010
									VIT_13s0019g02910
									VIT_18s0001g13250
									VIT_19s0014g00180
									VIT_14s0060g00210
									VIT_18s0001g08530
									VIT_12s0134g00470
									VIT_01s0127g00540
									VIT_02s0025g01030
									VIT_07s0005g00340
									VIT_06s0004g08360
									VIT_03s0038g03060
									VIT_19s0027g01790
									VIT_07s0005g03860
									VIT_12s0057g00700
									VIT_18s0122g00600
									VIT_13s0019g04590
									VIT_14s0006g00350
									VIT_14s0171g00460
									VIT_18s0157g00200
									VIT_03s0132g00050
									VIT_18s0001g11820
									VIT_15s0046g03200
									VIT_01s0137g00730
									VIT_10s0003g00640
									VIT_15s0046g02380
									VIT_08s0007g00940
									VIT_10s0003g01650
									VIT_06s0004g00130
									VIT_04s0008g06580
									VIT_14s0068g00130
									VIT_08s0058g00560
									VIT_04s0023g02950
									VIT_18s0001g07290
									VIT_14s0081g00240
									VIT_01s0011g02780
									VIT_09s0002g02420
									VIT_08s0058g00810
									VIT_08s0007g00280
									VIT_11s0016g00280
									VIT_12s0057g00520
									VIT_11s0206g00100
									VIT_17s0000g06010
									VIT_02s0012g01620
									VIT_10s0003g02950
									VIT_07s0005g02200
									VIT_01s0011g04710
									VIT_17s0000g08990
									VIT_08s0007g05930
									VIT_19s0090g00420
									VIT_15s0021g02680
									VIT_03s0038g01130
									VIT_10s0003g02070
									VIT_19s0090g00570
									VIT_13s0019g05210
									VIT_17s0000g08710
									VIT_17s0000g03490
									VIT_13s0067g01990
									VIT_08s0056g00150
									VIT_06s0004g01890
									VIT_14s0066g00310
									VIT_06s0004g03340
									VIT_03s0063g00550
									VIT_09s0002g06300
									VIT_07s0031g01350
									VIT_01s0026g02540
									VIT_09s0018g00410
									VIT_13s0019g05250
									VIT_08s0058g00450
									VIT_14s0030g01480
									VIT_07s0005g03290
									VIT_03s0063g01380
									VIT_10s0405g00050
									VIT_08s0007g03150
									VIT_17s0000g07420
									VIT_08s0007g03250
									VIT_18s0001g06610

## Sheet: Go term for S7
G
	154 overlapped								943									810
	GO:0051186	cofactor metabolic process	8	0.00062	0.3518	P	details			GO:0009987	cellular process	405	2.2e-05	0.05775	P	details			GO:0051179	localization	85	0.00308	0.5989	P	details
	GO:0046907	intracellular transport	8	0.00977	1	P	details			GO:0044237	cellular metabolic process	311	0.00026	0.128	P	details			GO:0051234	establishment of localization	84	0.00179	0.5873	P	details
	GO:0006732	coenzyme metabolic process	7	0.00055	0.3518	P	details			GO:0044238	primary metabolic process	307	0.00278	0.2516	P	details			GO:0006810	transport	81	0.00427	0.7005	P	details
	GO:0055086	nucleobase-containing small molecule metabolic process	7	0.00644	1	P	details			GO:0044763	single-organism cellular process	250	0.00032	0.128	P	details			GO:1902578	single-organism localization	77	0.00025	0.4105	P	details
	GO:0009117	nucleotide metabolic process	6	0.00867	1	P	details			GO:0006807	nitrogen compound metabolic process	171	0.00211	0.2392	P	details			GO:0044765	single-organism transport	75	0.00039	0.4105	P	details
	GO:0006753	nucleoside phosphate metabolic process	6	0.00978	1	P	details			GO:0050896	response to stimulus	164	0.00516	0.3429	P	details			GO:0055085	transmembrane transport	50	0.00064	0.4105	P	details
	GO:0044724	single-organism carbohydrate catabolic process	5	0.00046	0.3518	P	details			GO:0034641	cellular nitrogen compound metabolic process	154	0.00679	0.4225	P	details			GO:0006811	ion transport	39	0.00172	0.5873	P	details
	GO:0072521	purine-containing compound metabolic process	5	0.00865	1	P	details			GO:1901360	organic cyclic compound metabolic process	148	0.00109	0.187	P	details			GO:1902589	single-organism organelle organization	27	0.00654	0.8198	P	details
	GO:0006096	glycolytic process	4	0.00051	0.3518	P	details			GO:0046483	heterocycle metabolic process	141	0.00059	0.1408	P	details			GO:0034220	ion transmembrane transport	25	0.00506	0.7379	P	details
	GO:0006757	ATP generation from ADP	4	0.00051	0.3518	P	details			GO:0006725	cellular aromatic compound metabolic process	140	0.00594	0.385	P	details			GO:0032259	methylation	21	0.00218	0.5989	P	details
	GO:0046031	ADP metabolic process	4	0.00051	0.3518	P	details			GO:0006139	nucleobase-containing compound metabolic process	125	0.005	0.3365	P	details			GO:0071705	nitrogen compound transport	16	0.00469	0.7035	P	details
	GO:0009135	purine nucleoside diphosphate metabolic process	4	0.00055	0.3518	P	details			GO:0071840	cellular component organization or biogenesis	105	0.00039	0.128	P	details			GO:0000280	nuclear division	11	0.00265	0.5989	P	details
	GO:0009179	purine ribonucleoside diphosphate metabolic process	4	0.00055	0.3518	P	details			GO:0006950	response to stress	102	0.00166	0.2293	P	details			GO:0006310	DNA recombination	9	0.00676	0.8198	P	details
	GO:0009185	ribonucleoside diphosphate metabolic process	4	0.00055	0.3518	P	details			GO:0016043	cellular component organization	96	0.00013	0.128	P	details			GO:0007131	reciprocal meiotic recombination	6	0.00133	0.4988	P	details
	GO:0006165	nucleoside diphosphate phosphorylation	4	0.00067	0.3518	P	details			GO:0032502	developmental process	89	0.00031	0.128	P	details			GO:0035825	reciprocal DNA recombination	6	0.00133	0.4988	P	details
	GO:0009132	nucleoside diphosphate metabolic process	4	0.00096	0.4582	P	details			GO:0006796	phosphate-containing compound metabolic process	88	0.00869	0.464	P	details			GO:0006304	DNA modification	6	0.00297	0.5989	P	details
	GO:0006090	pyruvate metabolic process	4	0.00107	0.4681	P	details			GO:0044767	single-organism developmental process	87	0.00036	0.128	P	details			GO:0044728	DNA methylation or demethylation	6	0.00297	0.5989	P	details
	GO:0046939	nucleotide phosphorylation	4	0.00147	0.5513	P	details			GO:0032501	multicellular organismal process	83	0.00112	0.187	P	details			GO:0007127	meiosis I	6	0.00365	0.6181	P	details
	GO:0019362	pyridine nucleotide metabolic process	4	0.00301	0.9296	P	details			GO:0042221	response to chemical	82	0.00045	0.1299	P	details			GO:0015858	nucleoside transport	5	0.00013	0.4105	P	details
	GO:0046496	nicotinamide nucleotide metabolic process	4	0.00301	0.9296	P	details			GO:0048856	anatomical structure development	80	0.00015	0.128	P	details			GO:0006305	DNA alkylation	5	0.0067	0.8198	P	details
	GO:0072524	pyridine-containing compound metabolic process	4	0.00394	1	P	details			GO:0044281	small molecule metabolic process	80	0.0003	0.128	P	details			GO:0006306	DNA methylation	5	0.0067	0.8198	P	details
	GO:0006733	oxidoreduction coenzyme metabolic process	4	0.00505	1	P	details			GO:0044707	single-multicellular organism process	79	0.00063	0.1438	P	details			GO:0005985	sucrose metabolic process	4	0.00295	0.5989	P	details
	GO:0046034	ATP metabolic process	4	0.00558	1	P	details			GO:0007275	multicellular organismal development	78	0.00042	0.1297	P	details			GO:0009310	amine catabolic process	3	0.00047	0.4105	P	details
	GO:0009205	purine ribonucleoside triphosphate metabolic process	4	0.00635	1	P	details			GO:1901564	organonitrogen compound metabolic process	75	0.00693	0.4231	P	details			GO:0042402	cellular biogenic amine catabolic process	3	0.00047	0.4105	P	details
	GO:0009144	purine nucleoside triphosphate metabolic process	4	0.00676	1	P	details			GO:0009628	response to abiotic stimulus	65	0.00015	0.128	P	details			GO:0030705	cytoskeleton-dependent intracellular transport	3	0.00126	0.4988	P	details
	GO:0009199	ribonucleoside triphosphate metabolic process	4	0.00786	1	P	details			GO:0048731	system development	61	0.00038	0.128	P	details			GO:0015868	purine ribonucleotide transport	3	0.00348	0.609	P	details
	GO:0009126	purine nucleoside monophosphate metabolic process	4	0.00933	1	P	details			GO:0006996	organelle organization	60	0.00033	0.128	P	details			GO:0051503	adenine nucleotide transport	3	0.00348	0.609	P	details
	GO:0009167	purine ribonucleoside monophosphate metabolic process	4	0.00933	1	P	details			GO:0043436	oxoacid metabolic process	56	0.00114	0.187	P	details			GO:1901642	nucleoside transmembrane transport	3	0.00348	0.609	P	details
	GO:0006047	UDP-N-acetylglucosamine metabolic process	2	0.00119	0.4806	P	details			GO:0006082	organic acid metabolic process	56	0.00119	0.1887	P	details			GO:0006346	methylation-dependent chromatin silencing	3	0.00454	0.701	P	details
	GO:0006002	fructose 6-phosphate metabolic process	2	0.00231	0.8085	P	details			GO:1901566	organonitrogen compound biosynthetic process	55	0.00347	0.276	P	details			GO:0015865	purine nucleotide transport	3	0.00454	0.701	P	details
	GO:0016597	amino acid binding	3	0.00318	1	F	details			GO:0019752	carboxylic acid metabolic process	54	0.00073	0.1597	P	details			GO:1902850	microtubule cytoskeleton organization involved in mitosis	3	0.00578	0.8198	P	details
	GO:0016813	hydrolase activity, acting on carbon-nitrogen (but not peptide) bonds, in linear amidines	2	0.00049	1	F	details			GO:0009791	post-embryonic development	48	0.00444	0.3108	P	details			GO:0006569	tryptophan catabolic process	2	0.00086	0.4105	P	details
	GO:0004743	pyruvate kinase activity	2	0.00287	1	F	details			GO:1901700	response to oxygen-containing compound	46	0.00193	0.2392	P	details			GO:0019441	tryptophan catabolic process to kynurenine	2	0.00086	0.4105	P	details
	GO:0030955	potassium ion binding	2	0.00287	1	F	details			GO:0003006	developmental process involved in reproduction	43	0.00875	0.464	P	details			GO:0046218	indolalkylamine catabolic process	2	0.00086	0.4105	P	details
	GO:0031420	alkali metal ion binding	2	0.00287	1	F	details			GO:0009605	response to external stimulus	42	0.00111	0.187	P	details			GO:0070189	kynurenine metabolic process	2	0.00086	0.4105	P	details
	GO:0005623	cell	70	0.0041	0.8283	C	details			GO:0048608	reproductive structure development	40	0.00331	0.276	P	details			GO:0080055	low-affinity nitrate transport	2	0.00086	0.4105	P	details
	GO:0044464	cell part	69	0.00834	0.8283	C	details			GO:0061458	reproductive system development	40	0.00331	0.276	P	details			GO:0005987	sucrose catabolic process	2	0.00253	0.5989	P	details
	GO:0005622	intracellular	65	0.00044	0.3846	C	details			GO:0044702	single organism reproductive process	40	0.00731	0.4326	P	details			GO:0010970	microtubule-based transport	2	0.00253	0.5989	P	details
	GO:0044424	intracellular part	62	0.00244	0.8283	C	details			GO:0048513	organ development	36	0.00238	0.2392	P	details			GO:0035721	intraciliary retrograde transport	2	0.00253	0.5989	P	details
	GO:0010287	plastoglobule	3	0.00632	0.8283	C	details			GO:0033554	cellular response to stress	33	0.00253	0.24	P	details			GO:0042073	intraciliary transport	2	0.00253	0.5989	P	details
										GO:0010035	response to inorganic substance	31	0.00256	0.24	P	details			GO:0042436	indole-containing compound catabolic process	2	0.00253	0.5989	P	details
										GO:0006520	cellular amino acid metabolic process	26	0.00205	0.2392	P	details			GO:0000132	establishment of mitotic spindle orientation	2	0.00812	0.8198	P	details
										GO:0010154	fruit development	26	0.00212	0.2392	P	details			GO:0032990	cell part morphogenesis	2	0.00812	0.8198	P	details
										GO:0048316	seed development	25	0.0023	0.2392	P	details			GO:0040001	establishment of mitotic spindle localization	2	0.00812	0.8198	P	details
										GO:0009888	tissue development	25	0.00414	0.2977	P	details			GO:0044782	cilium organization	2	0.00812	0.8198	P	details
										GO:0098542	defense response to other organism	24	0.00606	0.388	P	details			GO:0048858	cell projection morphogenesis	2	0.00812	0.8198	P	details
										GO:0007049	cell cycle	21	0.00622	0.3934	P	details			GO:0051293	establishment of spindle localization	2	0.00812	0.8198	P	details
										GO:1901137	carbohydrate derivative biosynthetic process	20	0.00125	0.1887	P	details			GO:0051294	establishment of spindle orientation	2	0.00812	0.8198	P	details
										GO:1901605	alpha-amino acid metabolic process	18	0.00245	0.2392	P	details			GO:0051315	attachment of mitotic spindle microtubules to kinetochore	2	0.00812	0.8198	P	details
										GO:0090407	organophosphate biosynthetic process	18	0.00336	0.276	P	details			GO:0051653	spindle localization	2	0.00812	0.8198	P	details
										GO:0022402	cell cycle process	18	0.00731	0.4326	P	details			GO:0060271	cilium morphogenesis	2	0.00812	0.8198	P	details
										GO:0042742	defense response to bacterium	16	0.00246	0.2392	P	details			GO:0071480	cellular response to gamma radiation	2	0.00812	0.8198	P	details
										GO:0009657	plastid organization	15	0.00221	0.2392	P	details			GO:0005215	transporter activity	50	0.00286	0.5559	F	details
										GO:0014070	response to organic cyclic compound	15	0.00337	0.276	P	details			GO:0022857	transmembrane transporter activity	46	0.00066	0.2788	F	details
										GO:0090558	plant epidermis development	14	0.00377	0.2828	P	details			GO:0022892	substrate-specific transporter activity	38	0.00195	0.4943	F	details
										GO:0009658	chloroplast organization	13	0.00054	0.135	P	details			GO:0022891	substrate-specific transmembrane transporter activity	37	0.00043	0.2788	F	details
										GO:1901607	alpha-amino acid biosynthetic process	13	0.00492	0.3365	P	details			GO:0015075	ion transmembrane transporter activity	32	0.00045	0.2788	F	details
										GO:0042440	pigment metabolic process	11	0.0024	0.2392	P	details			GO:0022804	active transmembrane transporter activity	23	0.00307	0.5559	F	details
										GO:0071496	cellular response to external stimulus	11	0.00296	0.259	P	details			GO:0008168	methyltransferase activity	17	0.00855	0.9319	F	details
										GO:0009991	response to extracellular stimulus	11	0.00841	0.4599	P	details			GO:0008757	S-adenosylmethionine-dependent methyltransferase activity	14	0.00194	0.4943	F	details
										GO:0051052	regulation of DNA metabolic process	10	1.8e-05	0.05775	P	details			GO:0008509	anion transmembrane transporter activity	14	0.00265	0.5559	F	details
										GO:0046777	protein autophosphorylation	10	0.00093	0.187	P	details			GO:0015291	secondary active transmembrane transporter activity	14	0.004	0.676	F	details
										GO:0021700	developmental maturation	10	0.00374	0.2828	P	details			GO:0015297	antiporter activity	10	0.00557	0.8306	F	details
										GO:0031668	cellular response to extracellular stimulus	10	0.00684	0.4225	P	details			GO:0016811	hydrolase activity, acting on carbon-nitrogen (but not peptide) bonds, in linear amides	6	0.00089	0.282	F	details
										GO:0032504	multicellular organism reproduction	10	0.00874	0.464	P	details			GO:0005337	nucleoside transmembrane transporter activity	5	0.00029	0.2788	F	details
										GO:0080167	response to karrikin	9	0.00106	0.187	P	details			GO:0015932	nucleobase-containing compound transmembrane transporter activity	5	0.00235	0.5416	F	details
										GO:0010026	trichome differentiation	9	0.00269	0.2478	P	details			GO:0004222	metalloendopeptidase activity	5	0.00963	0.9389	F	details
										GO:0000302	response to reactive oxygen species	9	0.00943	0.4854	P	details			GO:0003684	damaged DNA binding	4	0.00918	0.9319	F	details
										GO:0044419	interspecies interaction between organisms	8	0.00023	0.128	P	details			GO:0000295	adenine nucleotide transmembrane transporter activity	3	0.00622	0.876	F	details
										GO:0034219	carbohydrate transmembrane transport	8	0.00217	0.2392	P	details			GO:0005346	purine ribonucleotide transmembrane transporter activity	3	0.00762	0.878	F	details
										GO:0006972	hyperosmotic response	7	0.00054	0.135	P	details			GO:0015216	purine nucleotide transmembrane transporter activity	3	0.00762	0.878	F	details
										GO:0044403	symbiosis, encompassing mutualism through parasitism	7	0.00098	0.187	P	details			GO:0015211	purine nucleoside transmembrane transporter activity	3	0.00919	0.9319	F	details
										GO:0009064	glutamine family amino acid metabolic process	7	0.00494	0.3365	P	details			GO:0004061	arylformamidase activity	2	0.00077	0.2788	F	details
										GO:0051701	interaction with host	6	0.00077	0.1617	P	details			GO:0004067	asparaginase activity	2	0.00077	0.2788	F	details
										GO:0042538	hyperosmotic salinity response	6	0.00128	0.1887	P	details			GO:0080054	low-affinity nitrate transmembrane transporter activity	2	0.00077	0.2788	F	details
										GO:0022412	cellular process involved in reproduction in multicellular organism	6	0.0093	0.4834	P	details			GO:0004575	sucrose alpha-glucosidase activity	2	0.00448	0.7098	F	details
										GO:0009816	defense response to bacterium, incompatible interaction	5	0.00183	0.2392	P	details			GO:0004564	beta-fructofuranosidase activity	2	0.00733	0.878	F	details
										GO:2000024	regulation of leaf development	5	0.00183	0.2392	P	details			GO:0090599	alpha-glucosidase activity	2	0.00733	0.878	F	details
										GO:0090376	seed trichome differentiation	5	0.0022	0.2392	P	details			GO:0000228	nuclear chromosome	10	0.0052	0.7575	C	details
										GO:0006338	chromatin remodeling	5	0.00363	0.2803	P	details			GO:0000778	condensed nuclear chromosome kinetochore	3	0.0015	0.6992	C	details
										GO:0009084	glutamine family amino acid biosynthetic process	5	0.00363	0.2803	P	details			GO:0000780	condensed nuclear chromosome, centromeric region	3	0.0032	0.6992	C	details
										GO:0010227	floral organ abscission	4	0.00019	0.128	P	details			GO:0000777	condensed chromosome kinetochore	3	0.0043	0.7516	C	details
										GO:0009838	abscission	4	0.00031	0.128	P	details			GO:0000779	condensed chromosome, centromeric region	3	0.0087	1	C	details
										GO:0000018	regulation of DNA recombination	4	0.00047	0.1299	P	details			GO:0030990	intraciliary transport particle	2	0.0029	0.6992	C	details
										GO:0090378	seed trichome elongation	4	0.00224	0.2392	P	details			GO:0030991	intraciliary transport particle A	2	0.0029	0.6992	C	details
										GO:0006108	malate metabolic process	4	0.00285	0.2536	P	details			GO:0031262	Ndc80 complex	2	0.0093	1	C	details
										GO:0051053	negative regulation of DNA metabolic process	4	0.00437	0.31	P	details
										GO:0016032	viral process	4	0.00531	0.3485	P	details
										GO:0006368	transcription elongation from RNA polymerase II promoter	4	0.00757	0.4326	P	details
										GO:0006739	NADP metabolic process	4	0.00891	0.4678	P	details
										GO:0009704	de-etiolation	3	0.00235	0.2392	P	details
										GO:0045910	negative regulation of DNA recombination	3	0.00343	0.276	P	details
										GO:0010380	regulation of chlorophyll biosynthetic process	3	0.00829	0.4581	P	details
										GO:0032875	regulation of DNA endoreduplication	3	0.00829	0.4581	P	details
										GO:1902591	single-organism membrane budding	3	0.00829	0.4581	P	details
										GO:0009068	aspartate family amino acid catabolic process	2	0.00133	0.1887	P	details
										GO:0010495	long-distance posttranscriptional gene silencing	2	0.00133	0.1887	P	details
										GO:0043617	cellular response to sucrose starvation	2	0.00388	0.2829	P	details
										GO:1901703	protein localization involved in auxin polar transport	2	0.00388	0.2829	P	details
										GO:0000023	maltose metabolic process	2	0.00758	0.4326	P	details
										GO:0019048	modulation by virus of host morphology or physiology	2	0.00758	0.4326	P	details
										GO:0072387	flavin adenine dinucleotide metabolic process	2	0.00758	0.4326	P	details
										GO:0008270	zinc ion binding	49	0.00858	1	F	details
										GO:0042802	identical protein binding	14	0.00597	1	F	details
										GO:0016616	oxidoreductase activity, acting on the CH-OH group of donors, NAD or NADP as acceptor	10	0.0042	1	F	details
										GO:0016627	oxidoreductase activity, acting on the CH-CH group of donors	9	0.00023	0.5831	F	details
										GO:0016628	oxidoreductase activity, acting on the CH-CH group of donors, NAD or NADP as acceptor	5	0.0013	0.9696	F	details
										GO:0016615	malate dehydrogenase activity	4	0.00153	0.9696	F	details
										GO:0005102	receptor binding	4	0.00252	1	F	details
										GO:0000990	transcription factor activity, core RNA polymerase binding	3	0.00214	1	F	details
										GO:0002161	aminoacyl-tRNA editing activity	3	0.00957	1	F	details
										GO:0000991	transcription factor activity, core RNA polymerase II binding	2	0.00124	0.9696	F	details
										GO:0044464	cell part	395	2.2e-05	0.002331	C	details
										GO:0005623	cell	395	4.2e-05	0.003671	C	details
										GO:0005622	intracellular	350	5.7e-06	0.001661	C	details
										GO:0044424	intracellular part	345	2.6e-06	0.001661	C	details
										GO:0043229	intracellular organelle	290	0.0002	0.01093	C	details
										GO:0043226	organelle	290	0.00027	0.01311	C	details
										GO:0043231	intracellular membrane-bounded organelle	275	0.00016	0.01049	C	details
										GO:0043227	membrane-bounded organelle	275	0.00018	0.01049	C	details
										GO:0005737	cytoplasm	260	2.4e-05	0.002331	C	details
										GO:0044444	cytoplasmic part	228	1.9e-05	0.002331	C	details
										GO:0044446	intracellular organelle part	150	0.00016	0.01049	C	details
										GO:0044422	organelle part	150	0.00017	0.01049	C	details
										GO:0009536	plastid	93	1.4e-05	0.002331	C	details
										GO:0009507	chloroplast	91	5.6e-06	0.001661	C	details
										GO:0005829	cytosol	68	0.00784	0.2979	C	details
										GO:0044435	plastid part	61	1e-05	0.002185	C	details
										GO:0044434	chloroplast part	59	2.2e-05	0.002331	C	details
										GO:0031090	organelle membrane	48	0.00986	0.3192	C	details
										GO:0009532	plastid stroma	37	8e-05	0.006356	C	details
										GO:0009570	chloroplast stroma	35	0.00022	0.01131	C	details
										GO:0009526	plastid envelope	27	0.0079	0.2979	C	details
										GO:0009941	chloroplast envelope	26	0.0089	0.3111	C	details
										GO:0044451	nucleoplasm part	16	0.00716	0.2979	C	details
										GO:0031969	chloroplast membrane	8	0.00934	0.314	C	details
										GO:0031977	thylakoid lumen	6	0.00818	0.2979	C	details
										GO:0005677	chromatin silencing complex	3	0.00498	0.2176	C	details
										GO:0005674	transcription factor TFIIF complex	2	0.00137	0.06302	C	details
